# Supplementary material for: ToF‐SIMS analysis of a polymer microarray composed of poly(meth)acrylates with C6 derivative pendant groups
Source: Surf Interface Anal. 2016 Feb 19;48(4):226–36. doi: 10.1002/sia.5959 (PMC4832844; doi:10.1002/sia.5959)
Supplement: Supplementary file 1 — Supporting Information [file SIA-48-226-s001.xlsm]

## Sheet: Sheet1
C	O	N	F	H	Ni	B	Si	S	Li	Al	Na	Cr	Au	Mg	Be
12	15.9949	14.0031	18.9984	1.00783	57.9353	11.0093	27.9769	31.9721	7.016	26.9815	22.9898	51.9405	196.967	23.985	9.01218
																0
																#DIV/0!
O	F	N	C	H	Si	Miscellaneous 1		M1 Limit	M1 Unpaired e-	Miscellaneous 2		M2 Limit	M2 Unpaired e-	Max Unpaired Val e-	Max # Double bonds	Max hits	Min ring size	Max Deviation	Pol	Mass	Top Hit	Deviation (ppm)	Chemical Hit	Deviation (ppm)
5	0	1	10000	10000	0		0	0	2		0	0	2	5	15	10	5	75	-						+
5	0	1	10000	10000	0		0	0	2		0	0	2	5	15	10	5	75	-						-
5	0	1	10000	10000	0		0	0	2		0	0	2	5	15	10	5	75	-
5	0	1	10000	10000	0		0	0	2		0	0	2	5	15	10	5	75	-
5	0	1	10000	10000	0		0	0	2		0	0	2	5	15	10	5	75	-
5	0	1	10000	10000	0		0	0	2		0	0	2	5	15	10	5	75	-
5	0	1	10000	10000	0		0	0	2		0	0	2	5	15	10	5	75	-
5	0	1	10000	10000	0		0	0	2		0	0	2	5	15	10	5	75	-
5	0	1	10000	10000	0		0	0	2		0	0	2	5	15	10	5	75	-
5	0	1	10000	10000	0		0	0	2		0	0	2	5	15	10	5	75	-
5	0	1	10000	10000	0		0	0	2		0	0	2	5	15	10	5	75	-
5	0	1	10000	10000	0		0	0	2		0	0	2	5	15	10	5	75	-
5	0	1	10000	10000	0		0	0	2		0	0	2	5	15	10	5	75	-
5	0	1	10000	10000	0		0	0	2		0	0	2	5	15	10	5	75	-
5	0	1	10000	10000	0		0	0	2		0	0	2	5	15	10	5	75	-
5	0	1	10000	10000	0		0	0	2		0	0	2	5	15	10	5	75	-
5	0	1	10000	10000	0		0	0	2		0	0	2	5	15	10	5	75	-
5	0	1	10000	10000	0		0	0	2		0	0	2	5	15	10	5	75	-
5	0	1	10000	10000	0		0	0	2		0	0	2	5	15	10	5	75	-
5	0	1	10000	10000	0		0	0	2		0	0	2	5	15	10	5	75	-
5	0	1	10000	10000	0		0	0	2		0	0	2	5	15	10	5	75	-
5	0	1	10000	10000	0		0	0	2		0	0	2	5	15	10	5	75	-
5	0	1	10000	10000	0		0	0	2		0	0	2	5	15	10	5	75	-
5	0	1	10000	10000	0		0	0	2		0	0	2	5	15	10	5	75	-
5	0	1	10000	10000	0		0	0	2		0	0	2	5	15	10	5	75	-
5	0	1	10000	10000	0		0	0	2		0	0	2	5	15	10	5	75	-
5	0	1	10000	10000	0		0	0	2		0	0	2	5	15	10	5	75	-
5	0	1	10000	10000	0		0	0	2		0	0	2	5	15	10	5	75	-
5	0	1	10000	10000	0		0	0	2		0	0	2	5	15	10	5	75	-
5	0	1	10000	10000	0		0	0	2		0	0	2	5	15	10	5	75	-
5	0	1	10000	10000	0		0	0	2		0	0	2	5	15	10	5	75	-
5	0	1	10000	10000	0		0	0	2		0	0	2	5	15	10	5	75	-
5	0	1	10000	10000	0		0	0	2		0	0	2	5	15	10	5	75	-
5	0	1	10000	10000	0		0	0	2		0	0	2	5	15	10	5	75	-
5	0	1	10000	10000	0		0	0	2		0	0	2	5	15	10	5	75	-
5	0	1	10000	10000	0		0	0	2		0	0	2	5	15	10	5	75	-
5	0	1	10000	10000	0		0	0	2		0	0	2	5	15	10	5	75	-
5	0	1	10000	10000	0		0	0	2		0	0	2	5	15	10	5	75	-
5	0	1	10000	10000	0		0	0	2		0	0	2	5	15	10	5	75	-
5	0	1	10000	10000	0		0	0	2		0	0	2	5	15	10	5	75	-
5	0	1	10000	10000	0		0	0	2		0	0	2	5	15	10	5	75	-
5	0	1	10000	10000	0		0	0	2		0	0	2	5	15	10	5	75	-
5	0	1	10000	10000	0		0	0	2		0	0	2	5	15	10	5	75	-
5	0	1	10000	10000	0		0	0	2		0	0	2	5	15	10	5	75	-
5	0	1	10000	10000	0		0	0	2		0	0	2	5	15	10	5	75	-
5	0	1	10000	10000	0		0	0	2		0	0	2	5	15	10	5	75	-
5	0	1	10000	10000	0		0	0	2		0	0	2	5	15	10	5	75	-
5	0	1	10000	10000	0		0	0	2		0	0	2	5	15	10	5	75	-
5	0	1	10000	10000	0		0	0	2		0	0	2	5	15	10	5	75	-
5	0	1	10000	10000	0		0	0	2		0	0	2	5	15	10	5	75	-
5	0	1	10000	10000	0		0	0	2		0	0	2	5	15	10	5	75	-
5	0	1	10000	10000	0		0	0	2		0	0	2	5	15	10	5	75	-
5	0	1	10000	10000	0		0	0	2		0	0	2	5	15	10	5	75	-
5	0	1	10000	10000	0		0	0	2		0	0	2	5	15	10	5	75	-
5	0	1	10000	10000	0		0	0	2		0	0	2	5	15	10	5	75	-
5	0	1	10000	10000	0		0	0	2		0	0	2	5	15	10	5	75	-
5	0	1	10000	10000	0		0	0	2		0	0	2	5	15	10	5	75	-
5	0	1	10000	10000	0		0	0	2		0	0	2	5	15	10	5	75	-
5	0	1	10000	10000	0		0	0	2		0	0	2	5	15	10	5	75	-
5	0	1	10000	10000	0		0	0	2		0	0	2	5	15	10	5	75	-
5	0	1	10000	10000	0		0	0	2		0	0	2	5	15	10	5	75	-
5	0	1	10000	10000	0		0	0	2		0	0	2	5	15	10	5	75	-
5	0	1	10000	10000	0		0	0	2		0	0	2	5	15	10	5	75	-
5	0	1	10000	10000	0		0	0	2		0	0	2	5	15	10	5	75	-
5	0	1	10000	10000	0		0	0	2		0	0	2	5	15	10	5	75	-
5	0	1	10000	10000	0		0	0	2		0	0	2	5	15	10	5	75	-
5	0	1	10000	10000	0		0	0	2		0	0	2	5	15	10	5	75	-
5	0	1	10000	10000	0		0	0	2		0	0	2	5	15	10	5	75	-
5	0	1	10000	10000	0		0	0	2		0	0	2	5	15	10	5	75	-
5	0	1	10000	10000	0		0	0	2		0	0	2	5	15	10	5	75	-
5	0	1	10000	10000	0		0	0	2		0	0	2	5	15	10	5	75	-
5	0	1	10000	10000	0		0	0	2		0	0	2	5	15	10	5	75	-
5	0	1	10000	10000	0		0	0	2		0	0	2	5	15	10	5	75	-
5	0	1	10000	10000	0		0	0	2		0	0	2	5	15	10	5	75	-
5	0	1	10000	10000	0		0	0	2		0	0	2	5	15	10	5	75	-
5	0	1	10000	10000	0		0	0	2		0	0	2	5	15	10	5	75	-
5	0	1	10000	10000	0		0	0	2		0	0	2	5	15	10	5	75	-
5	0	1	10000	10000	0		0	0	2		0	0	2	5	15	10	5	75	-
5	0	1	10000	10000	0		0	0	2		0	0	2	5	15	10	5	75	-
5	0	1	10000	10000	0		0	0	2		0	0	2	5	15	10	5	75	-
5	0	1	10000	10000	0		0	0	2		0	0	2	5	15	10	5	75	-
5	0	1	10000	10000	0		0	0	2		0	0	2	5	15	10	5	75	-
5	0	1	10000	10000	0		0	0	2		0	0	2	5	15	10	5	75	-
5	0	1	10000	10000	0		0	0	2		0	0	2	5	15	10	5	75	-
5	0	1	10000	10000	0		0	0	2		0	0	2	5	15	10	5	75	-
5	0	1	10000	10000	0		0	0	2		0	0	2	5	15	10	5	75	-
5	0	1	10000	10000	0		0	0	2		0	0	2	5	15	10	5	75	-
5	0	1	10000	10000	0		0	0	2		0	0	2	5	15	10	5	75	-
5	0	1	10000	10000	0		0	0	2		0	0	2	5	15	10	5	75	-
5	0	1	10000	10000	0		0	0	2		0	0	2	5	15	10	5	75	-
5	0	1	10000	10000	0		0	0	2		0	0	2	5	15	10	5	75	-
5	0	1	10000	10000	0		0	0	2		0	0	2	5	15	10	5	75	-
5	0	1	10000	10000	0		0	0	2		0	0	2	5	15	10	5	75	-
5	0	1	10000	10000	0		0	0	2		0	0	2	5	15	10	5	75	-
5	0	1	10000	10000	0		0	0	2		0	0	2	5	15	10	5	75	-
5	0	1	10000	10000	0		0	0	2		0	0	2	5	15	10	5	75	-
5	0	1	10000	10000	0		0	0	2		0	0	2	5	15	10	5	75	-
5	0	1	10000	10000	0		0	0	2		0	0	2	5	15	10	5	75	-
5	0	1	10000	10000	0		0	0	2		0	0	2	5	15	10	5	75	-
5	0	1	10000	10000	0		0	0	2		0	0	2	5	15	10	5	75	-
5	0	1	10000	10000	0		0	0	2		0	0	2	5	15	10	5	75	-
5	0	1	10000	10000	0		0	0	2		0	0	2	5	15	10	5	75	-
5	0	1	10000	10000	0		0	0	2		0	0	2	5	15	10	5	75	-
5	0	1	10000	10000	0		0	0	2		0	0	2	5	15	10	5	75	-
5	0	1	10000	10000	0		0	0	2		0	0	2	5	15	10	5	75	-
5	0	1	10000	10000	0		0	0	2		0	0	2	5	15	10	5	75	-
5	0	1	10000	10000	0		0	0	2		0	0	2	5	15	10	5	75	-
5	0	1	10000	10000	0		0	0	2		0	0	2	5	15	10	5	75	-
5	0	1	10000	10000	0		0	0	2		0	0	2	5	15	10	5	75	-
5	0	1	10000	10000	0		0	0	2		0	0	2	5	15	10	5	75	-
5	0	1	10000	10000	0		0	0	2		0	0	2	5	15	10	5	75	-
5	0	1	10000	10000	0		0	0	2		0	0	2	5	15	10	5	75	-
5	0	1	10000	10000	0		0	0	2		0	0	2	5	15	10	5	75	-
5	0	1	10000	10000	0		0	0	2		0	0	2	5	15	10	5	75	-
5	0	1	10000	10000	0		0	0	2		0	0	2	5	15	10	5	75	-
5	0	1	10000	10000	0		0	0	2		0	0	2	5	15	10	5	75	-
5	0	1	10000	10000	0		0	0	2		0	0	2	5	15	10	5	75	-
5	0	1	10000	10000	0		0	0	2		0	0	2	5	15	10	5	75	-
5	0	1	10000	10000	0		0	0	2		0	0	2	5	15	10	5	75	-
5	0	1	10000	10000	0		0	0	2		0	0	2	5	15	10	5	75	-
5	0	1	10000	10000	0		0	0	2		0	0	2	5	15	10	5	75	-
5	0	1	10000	10000	0		0	0	2		0	0	2	5	15	10	5	75	-
5	0	1	10000	10000	0		0	0	2		0	0	2	5	15	10	5	75	-
5	0	1	10000	10000	0		0	0	2		0	0	2	5	15	10	5	75	-
5	0	1	10000	10000	0		0	0	2		0	0	2	5	15	10	5	75	-
5	0	1	10000	10000	0		0	0	2		0	0	2	5	15	10	5	75	-
5	0	1	10000	10000	0		0	0	2		0	0	2	5	15	10	5	75	-
5	0	1	10000	10000	0		0	0	2		0	0	2	5	15	10	5	75	-
5	0	1	10000	10000	0		0	0	2		0	0	2	5	15	10	5	75	-
5	0	1	10000	10000	0		0	0	2		0	0	2	5	15	10	5	75	-
5	0	1	10000	10000	0		0	0	2		0	0	2	5	15	10	5	75	-
5	0	1	10000	10000	0		0	0	2		0	0	2	5	15	10	5	75	-
5	0	1	10000	10000	0		0	0	2		0	0	2	5	15	10	5	75	-
5	0	1	10000	10000	0		0	0	2		0	0	2	5	15	10	5	75	-
5	0	1	10000	10000	0		0	0	2		0	0	2	5	15	10	5	75	-
5	0	1	10000	10000	0		0	0	2		0	0	2	5	15	10	5	75	-
5	0	1	10000	10000	0		0	0	2		0	0	2	5	15	10	5	75	-
5	0	1	10000	10000	0		0	0	2		0	0	2	5	15	10	5	75	-
5	0	1	10000	10000	0		0	0	2		0	0	2	5	15	10	5	75	-
5	0	1	10000	10000	0		0	0	2		0	0	2	5	15	10	5	75	-
5	0	1	10000	10000	0		0	0	2		0	0	2	5	15	10	5	75	-
5	0	1	10000	10000	0		0	0	2		0	0	2	5	15	10	5	75	-
5	0	1	10000	10000	0		0	0	2		0	0	2	5	15	10	5	75	-
5	0	1	10000	10000	0		0	0	2		0	0	2	5	15	10	5	75	-
5	0	1	10000	10000	0		0	0	2		0	0	2	5	15	10	5	75	-
5	0	1	10000	10000	0		0	0	2		0	0	2	5	15	10	5	75	-
5	0	1	10000	10000	0		0	0	2		0	0	2	5	15	10	5	75	-
5	0	1	10000	10000	0		0	0	2		0	0	2	5	15	10	5	75	-
5	0	1	10000	10000	0		0	0	2		0	0	2	5	15	10	5	75	-
5	0	1	10000	10000	0		0	0	2		0	0	2	5	15	10	5	75	-
5	0	1	10000	10000	0		0	0	2		0	0	2	5	15	10	5	75	-
5	0	1	10000	10000	0		0	0	2		0	0	2	5	15	10	5	75	-
5	0	1	10000	10000	0		0	0	2		0	0	2	5	15	10	5	75	-
5	0	1	10000	10000	0		0	0	2		0	0	2	5	15	10	5	75	-
5	0	1	10000	10000	0		0	0	2		0	0	2	5	15	10	5	75	-
5	0	1	10000	10000	0		0	0	2		0	0	2	5	15	10	5	75	-
5	0	1	10000	10000	0		0	0	2		0	0	2	5	15	10	5	75	-
5	0	1	10000	10000	0		0	0	2		0	0	2	5	15	10	5	75	-
5	0	1	10000	10000	0		0	0	2		0	0	2	5	15	10	5	75	-
5	0	1	10000	10000	0		0	0	2		0	0	2	5	15	10	5	75	-
5	0	1	10000	10000	0		0	0	2		0	0	2	5	15	10	5	75	-
5	0	1	10000	10000	0		0	0	2		0	0	2	5	15	10	5	75	-
5	0	1	10000	10000	0		0	0	2		0	0	2	5	15	10	5	75	-
5	0	1	10000	10000	0		0	0	2		0	0	2	5	15	10	5	75	-
5	0	1	10000	10000	0		0	0	2		0	0	2	5	15	10	5	75	-
5	0	1	10000	10000	0		0	0	2		0	0	2	5	15	10	5	75	-
5	0	1	10000	10000	0		0	0	2		0	0	2	5	15	10	5	75	-
5	0	1	10000	10000	0		0	0	2		0	0	2	5	15	10	5	75	-
5	0	1	10000	10000	0		0	0	2		0	0	2	5	15	10	5	75	-
5	0	1	10000	10000	0		0	0	2		0	0	2	5	15	10	5	75	-
5	0	1	10000	10000	0		0	0	2		0	0	2	5	15	10	5	75	-
5	0	1	10000	10000	0		0	0	2		0	0	2	5	15	10	5	75	-
5	0	1	10000	10000	0		0	0	2		0	0	2	5	15	10	5	75	-
5	0	1	10000	10000	0		0	0	2		0	0	2	5	15	10	5	75	-
5	0	1	10000	10000	0		0	0	2		0	0	2	5	15	10	5	75	-
5	0	1	10000	10000	0		0	0	2		0	0	2	5	15	10	5	75	-
5	0	1	10000	10000	0		0	0	2		0	0	2	5	15	10	5	75	-
5	0	1	10000	10000	0		0	0	2		0	0	2	5	15	10	5	75	-
5	0	1	10000	10000	0		0	0	2		0	0	2	5	15	10	5	75	-
5	0	1	10000	10000	0		0	0	2		0	0	2	5	15	10	5	75	-
5	0	1	10000	10000	0		0	0	2		0	0	2	5	15	10	5	75	-
5	0	1	10000	10000	0		0	0	2		0	0	2	5	15	10	5	75	-
5	0	1	10000	10000	0		0	0	2		0	0	2	5	15	10	5	75	-
5	0	1	10000	10000	0		0	0	2		0	0	2	5	15	10	5	75	-
5	0	1	10000	10000	0		0	0	2		0	0	2	5	15	10	5	75	-
5	0	1	10000	10000	0		0	0	2		0	0	2	5	15	10	5	75	-
5	0	1	10000	10000	0		0	0	2		0	0	2	5	15	10	5	75	-
5	0	1	10000	10000	0		0	0	2		0	0	2	5	15	10	5	75	-
5	0	1	10000	10000	0		0	0	2		0	0	2	5	15	10	5	75	-
5	0	1	10000	10000	0		0	0	2		0	0	2	5	15	10	5	75	-
5	0	1	10000	10000	0		0	0	2		0	0	2	5	15	10	5	75	-
5	0	1	10000	10000	0		0	0	2		0	0	2	5	15	10	5	75	-
5	0	1	10000	10000	0		0	0	2		0	0	2	5	15	10	5	75	-
5	0	1	10000	10000	0		0	0	2		0	0	2	5	15	10	5	75	-
5	0	1	10000	10000	0		0	0	2		0	0	2	5	15	10	5	75	-
5	0	1	10000	10000	0		0	0	2		0	0	2	5	15	10	5	75	-
5	0	1	10000	10000	0		0	0	2		0	0	2	5	15	10	5	75	-
5	0	1	10000	10000	0		0	0	2		0	0	2	5	15	10	5	75	-
5	0	1	10000	10000	0		0	0	2		0	0	2	5	15	10	5	75	-
5	0	1	10000	10000	0		0	0	2		0	0	2	5	15	10	5	75	-
5	0	1	10000	10000	0		0	0	2		0	0	2	5	15	10	5	75	-
5	0	1	10000	10000	0		0	0	2		0	0	2	5	15	10	5	75	-
5	0	1	10000	10000	0		0	0	2		0	0	2	5	15	10	5	75	-
5	0	1	10000	10000	0		0	0	2		0	0	2	5	15	10	5	75	-
5	0	1	10000	10000	0		0	0	2		0	0	2	5	15	10	5	75	-
5	0	1	10000	10000	0		0	0	2		0	0	2	5	15	10	5	75	-
5	0	1	10000	10000	0		0	0	2		0	0	2	5	15	10	5	75	-
5	0	1	10000	10000	0		0	0	2		0	0	2	5	15	10	5	75	-
5	0	1	10000	10000	0		0	0	2		0	0	2	5	15	10	5	75	-
5	0	1	10000	10000	0		0	0	2		0	0	2	5	15	10	5	75	-
5	0	1	10000	10000	0		0	0	2		0	0	2	5	15	10	5	75	-
5	0	1	10000	10000	0		0	0	2		0	0	2	5	15	10	5	75	-
5	0	1	10000	10000	0		0	0	2		0	0	2	5	15	10	5	75	-
5	0	1	10000	10000	0		0	0	2		0	0	2	5	15	10	5	75	-
5	0	1	10000	10000	0		0	0	2		0	0	2	5	15	10	5	75	-
5	0	1	10000	10000	0		0	0	2		0	0	2	5	15	10	5	75	-
5	0	1	10000	10000	0		0	0	2		0	0	2	5	15	10	5	75	-
5	0	1	10000	10000	0		0	0	2		0	0	2	5	15	10	5	75	-
5	0	1	10000	10000	0		0	0	2		0	0	2	5	15	10	5	75	-
5	0	1	10000	10000	0		0	0	2		0	0	2	5	15	10	5	75	-
5	0	1	10000	10000	0		0	0	2		0	0	2	5	15	10	5	75	-
5	0	1	10000	10000	0		0	0	2		0	0	2	5	15	10	5	75	-
5	0	1	10000	10000	0		0	0	2		0	0	2	5	15	10	5	75	-
5	0	1	10000	10000	0		0	0	2		0	0	2	5	15	10	5	75	-
5	0	1	10000	10000	0		0	0	2		0	0	2	5	15	10	5	75	-
5	0	1	10000	10000	0		0	0	2		0	0	2	5	15	10	5	75	-
5	0	1	10000	10000	0		0	0	2		0	0	2	5	15	10	5	75	-
5	0	1	10000	10000	0		0	0	2		0	0	2	5	15	10	5	75	-
5	0	1	10000	10000	0		0	0	2		0	0	2	5	15	10	5	75	-
5	0	1	10000	10000	0		0	0	2		0	0	2	5	15	10	5	75	-
5	0	1	10000	10000	0		0	0	2		0	0	2	5	15	10	5	75	-
5	0	1	10000	10000	0		0	0	2		0	0	2	5	15	10	5	75	-
5	0	1	10000	10000	0		0	0	2		0	0	2	5	15	10	5	75	-
5	0	1	10000	10000	0		0	0	2		0	0	2	5	15	10	5	75	-
5	0	1	10000	10000	0		0	0	2		0	0	2	5	15	10	5	75	-
5	0	1	10000	10000	0		0	0	2		0	0	2	5	15	10	5	75	-
5	0	1	10000	10000	0		0	0	2		0	0	2	5	15	10	5	75	-
5	0	1	10000	10000	0		0	0	2		0	0	2	5	15	10	5	75	-
5	0	1	10000	10000	0		0	0	2		0	0	2	5	15	10	5	75	-
5	0	1	10000	10000	0		0	0	2		0	0	2	5	15	10	5	75	-
5	0	1	10000	10000	0		0	0	2		0	0	2	5	15	10	5	75	-
5	0	1	10000	10000	0		0	0	2		0	0	2	5	15	10	5	75	-
5	0	1	10000	10000	0		0	0	2		0	0	2	5	15	10	5	75	-
5	0	1	10000	10000	0		0	0	2		0	0	2	5	15	10	5	75	-
5	0	1	10000	10000	0		0	0	2		0	0	2	5	15	10	5	75	-
5	0	1	10000	10000	0		0	0	2		0	0	2	5	15	10	5	75	-
5	0	1	10000	10000	0		0	0	2		0	0	2	5	15	10	5	75	-
5	0	1	10000	10000	0		0	0	2		0	0	2	5	15	10	5	75	-
5	0	1	10000	10000	0		0	0	2		0	0	2	5	15	10	5	75	-
5	0	1	10000	10000	0		0	0	2		0	0	2	5	15	10	5	75	-
5	0	1	10000	10000	0		0	0	2		0	0	2	5	15	10	5	75	-
5	0	1	10000	10000	0		0	0	2		0	0	2	5	15	10	5	75	-
5	0	1	10000	10000	0		0	0	2		0	0	2	5	15	10	5	75	-
5	0	1	10000	10000	0		0	0	2		0	0	2	5	15	10	5	75	-
5	0	1	10000	10000	0		0	0	2		0	0	2	5	15	10	5	75	-
5	0	1	10000	10000	0		0	0	2		0	0	2	5	15	10	5	75	-
5	0	1	10000	10000	0		0	0	2		0	0	2	5	15	10	5	75	-
5	0	1	10000	10000	0		0	0	2		0	0	2	5	15	10	5	75	-
5	0	1	10000	10000	0		0	0	2		0	0	2	5	15	10	5	75	-
5	0	1	10000	10000	0		0	0	2		0	0	2	5	15	10	5	75	-
5	0	1	10000	10000	0		0	0	2		0	0	2	5	15	10	5	75	-
5	0	1	10000	10000	0		0	0	2		0	0	2	5	15	10	5	75	-
5	0	1	10000	10000	0		0	0	2		0	0	2	5	15	10	5	75	-
5	0	1	10000	10000	0		0	0	2		0	0	2	5	15	10	5	75	-
5	0	1	10000	10000	0		0	0	2		0	0	2	5	15	10	5	75	-
5	0	1	10000	10000	0		0	0	2		0	0	2	5	15	10	5	75	-
5	0	1	10000	10000	0		0	0	2		0	0	2	5	15	10	5	75	-
5	0	1	10000	10000	0		0	0	2		0	0	2	5	15	10	5	75	-
5	0	1	10000	10000	0		0	0	2		0	0	2	5	15	10	5	75	-
5	0	1	10000	10000	0		0	0	2		0	0	2	5	15	10	5	75	-
5	0	1	10000	10000	0		0	0	2		0	0	2	5	15	10	5	75	-
5	0	1	10000	10000	0		0	0	2		0	0	2	5	15	10	5	75	-
5	0	1	10000	10000	0		0	0	2		0	0	2	5	15	10	5	75	-
5	0	1	10000	10000	0		0	0	2		0	0	2	5	15	10	5	75	-
5	0	1	10000	10000	0		0	0	2		0	0	2	5	15	10	5	75	-
5	0	1	10000	10000	0		0	0	2		0	0	2	5	15	10	5	75	-
5	0	1	10000	10000	0		0	0	2		0	0	2	5	15	10	5	75	-
5	0	1	10000	10000	0		0	0	2		0	0	2	5	15	10	5	75	-
5	0	1	10000	10000	0		0	0	2		0	0	2	5	15	10	5	75	-
5	0	1	10000	10000	0		0	0	2		0	0	2	5	15	10	5	75	-
5	0	1	10000	10000	0		0	0	2		0	0	2	5	15	10	5	75	-
5	0	1	10000	10000	0		0	0	2		0	0	2	5	15	10	5	75	-
5	0	1	10000	10000	0		0	0	2		0	0	2	5	15	10	5	75	-
5	0	1	10000	10000	0		0	0	2		0	0	2	5	15	10	5	75	-
5	0	1	10000	10000	0		0	0	2		0	0	2	5	15	10	5	75	-
5	0	1	10000	10000	0		0	0	2		0	0	2	5	15	10	5	75	-
5	0	1	10000	10000	0		0	0	2		0	0	2	5	15	10	5	75	-
5	0	1	10000	10000	0		0	0	2		0	0	2	5	15	10	5	75	-
5	0	1	10000	10000	0		0	0	2		0	0	2	5	15	10	5	75	-
5	0	1	10000	10000	0		0	0	2		0	0	2	5	15	10	5	75	-
5	0	1	10000	10000	0		0	0	2		0	0	2	5	15	10	5	75	-
5	0	1	10000	10000	0		0	0	2		0	0	2	5	15	10	5	75	-
5	0	1	10000	10000	0		0	0	2		0	0	2	5	15	10	5	75	-
5	0	1	10000	10000	0		0	0	2		0	0	2	5	15	10	5	75	-
5	0	1	10000	10000	0		0	0	2		0	0	2	5	15	10	5	75	-
5	0	1	10000	10000	0		0	0	2		0	0	2	5	15	10	5	75	-
5	0	1	10000	10000	0		0	0	2		0	0	2	5	15	10	5	75	-
5	0	1	10000	10000	0		0	0	2		0	0	2	5	15	10	5	75	-
5	0	1	10000	10000	0		0	0	2		0	0	2	5	15	10	5	75	-
5	0	1	10000	10000	0		0	0	2		0	0	2	5	15	10	5	75	-
5	0	1	10000	10000	0		0	0	2		0	0	2	5	15	10	5	75	-
5	0	1	10000	10000	0		0	0	2		0	0	2	5	15	10	5	75	-
5	0	1	10000	10000	0		0	0	2		0	0	2	5	15	10	5	75	-
5	0	1	10000	10000	0		0	0	2		0	0	2	5	15	10	5	75	-
5	0	1	10000	10000	0		0	0	2		0	0	2	5	15	10	5	75	-
5	0	1	10000	10000	0		0	0	2		0	0	2	5	15	10	5	75	-
5	0	1	10000	10000	0		0	0	2		0	0	2	5	15	10	5	75	-
5	0	1	10000	10000	0		0	0	2		0	0	2	5	15	10	5	75	-
5	0	1	10000	10000	0		0	0	2		0	0	2	5	15	10	5	75	-
5	0	1	10000	10000	0		0	0	2		0	0	2	5	15	10	5	75	-
5	0	1	10000	10000	0		0	0	2		0	0	2	5	15	10	5	75	-
5	0	1	10000	10000	0		0	0	2		0	0	2	5	15	10	5	75	-
5	0	1	10000	10000	0		0	0	2		0	0	2	5	15	10	5	75	-
5	0	1	10000	10000	0		0	0	2		0	0	2	5	15	10	5	75	-
5	0	1	10000	10000	0		0	0	2		0	0	2	5	15	10	5	75	-
5	0	1	10000	10000	0		0	0	2		0	0	2	5	15	10	5	75	-
5	0	1	10000	10000	0		0	0	2		0	0	2	5	15	10	5	75	-
5	0	1	10000	10000	0		0	0	2		0	0	2	5	15	10	5	75	-
5	0	1	10000	10000	0		0	0	2		0	0	2	5	15	10	5	75	-
5	0	1	10000	10000	0		0	0	2		0	0	2	5	15	10	5	75	-
5	0	1	10000	10000	0		0	0	2		0	0	2	5	15	10	5	75	-
5	0	1	10000	10000	0		0	0	2		0	0	2	5	15	10	5	75	-
5	0	1	10000	10000	0		0	0	2		0	0	2	5	15	10	5	75	-
5	0	1	10000	10000	0		0	0	2		0	0	2	5	15	10	5	75	-
5	0	1	10000	10000	0		0	0	2		0	0	2	5	15	10	5	75	-
5	0	1	10000	10000	0		0	0	2		0	0	2	5	15	10	5	75	-
5	0	1	10000	10000	0		0	0	2		0	0	2	5	15	10	5	75	-
5	0	1	10000	10000	0		0	0	2		0	0	2	5	15	10	5	75	-
5	0	1	10000	10000	0		0	0	2		0	0	2	5	15	10	5	75	-
5	0	1	10000	10000	0		0	0	2		0	0	2	5	15	10	5	75	-
5	0	1	10000	10000	0		0	0	2		0	0	2	5	15	10	5	75	-
5	0	1	10000	10000	0		0	0	2		0	0	2	5	15	10	5	75	-
5	0	1	10000	10000	0		0	0	2		0	0	2	5	15	10	5	75	-
5	0	1	10000	10000	0		0	0	2		0	0	2	5	15	10	5	75	-
5	0	1	10000	10000	0		0	0	2		0	0	2	5	15	10	5	75	-
5	0	1	10000	10000	0		0	0	2		0	0	2	5	15	10	5	75	-
5	0	1	10000	10000	0		0	0	2		0	0	2	5	15	10	5	75	-
5	0	1	10000	10000	0		0	0	2		0	0	2	5	15	10	5	75	-
5	0	1	10000	10000	0		0	0	2		0	0	2	5	15	10	5	75	-
5	0	1	10000	10000	0		0	0	2		0	0	2	5	15	10	5	75	-
5	0	1	10000	10000	0		0	0	2		0	0	2	5	15	10	5	75	-
5	0	1	10000	10000	0		0	0	2		0	0	2	5	15	10	5	75	-
5	0	1	10000	10000	0		0	0	2		0	0	2	5	15	10	5	75	-
5	0	1	10000	10000	0		0	0	2		0	0	2	5	15	10	5	75	-
5	0	1	10000	10000	0		0	0	2		0	0	2	5	15	10	5	75	-
5	0	1	10000	10000	0		0	0	2		0	0	2	5	15	10	5	75	-
5	0	1	10000	10000	0		0	0	2		0	0	2	5	15	10	5	75	-
5	0	1	10000	10000	0		0	0	2		0	0	2	5	15	10	5	75	-
5	0	1	10000	10000	0		0	0	2		0	0	2	5	15	10	5	75	-
5	0	1	10000	10000	0		0	0	2		0	0	2	5	15	10	5	75	-
5	0	1	10000	10000	0		0	0	2		0	0	2	5	15	10	5	75	-
5	0	1	10000	10000	0		0	0	2		0	0	2	5	15	10	5	75	-
5	0	1	10000	10000	0		0	0	2		0	0	2	5	15	10	5	75	-
5	0	1	10000	10000	0		0	0	2		0	0	2	5	15	10	5	75	-
5	0	1	10000	10000	0		0	0	2		0	0	2	5	15	10	5	75	-
5	0	1	10000	10000	0		0	0	2		0	0	2	5	15	10	5	75	-
5	0	1	10000	10000	0		0	0	2		0	0	2	5	15	10	5	75	-
5	0	1	10000	10000	0		0	0	2		0	0	2	5	15	10	5	75	-
5	0	1	10000	10000	0		0	0	2		0	0	2	5	15	10	5	75	-
5	0	1	10000	10000	0		0	0	2		0	0	2	5	15	10	5	75	-
5	0	1	10000	10000	0		0	0	2		0	0	2	5	15	10	5	75	-
5	0	1	10000	10000	0		0	0	2		0	0	2	5	15	10	5	75	-
5	0	1	10000	10000	0		0	0	2		0	0	2	5	15	10	5	75	-
5	0	1	10000	10000	0		0	0	2		0	0	2	5	15	10	5	75	-
5	0	1	10000	10000	0		0	0	2		0	0	2	5	15	10	5	75	-
5	0	1	10000	10000	0		0	0	2		0	0	2	5	15	10	5	75	-
5	0	1	10000	10000	0		0	0	2		0	0	2	5	15	10	5	75	-
5	0	1	10000	10000	0		0	0	2		0	0	2	5	15	10	5	75	-
5	0	1	10000	10000	0		0	0	2		0	0	2	5	15	10	5	75	-
5	0	1	10000	10000	0		0	0	2		0	0	2	5	15	10	5	75	-
5	0	1	10000	10000	0		0	0	2		0	0	2	5	15	10	5	75	-
5	0	1	10000	10000	0		0	0	2		0	0	2	5	15	10	5	75	-
5	0	1	10000	10000	0		0	0	2		0	0	2	5	15	10	5	75	-
5	0	1	10000	10000	0		0	0	2		0	0	2	5	15	10	5	75	-
5	0	1	10000	10000	0		0	0	2		0	0	2	5	15	10	5	75	-
5	0	1	10000	10000	0		0	0	2		0	0	2	5	15	10	5	75	-
5	0	1	10000	10000	0		0	0	2		0	0	2	5	15	10	5	75	-
5	0	1	10000	10000	0		0	0	2		0	0	2	5	15	10	5	75	-
5	0	1	10000	10000	0		0	0	2		0	0	2	5	15	10	5	75	-
5	0	1	10000	10000	0		0	0	2		0	0	2	5	15	10	5	75	-
5	0	1	10000	10000	0		0	0	2		0	0	2	5	15	10	5	75	-
5	0	1	10000	10000	0		0	0	2		0	0	2	5	15	10	5	75	-
5	0	1	10000	10000	0		0	0	2		0	0	2	5	15	10	5	75	-
5	0	1	10000	10000	0		0	0	2		0	0	2	5	15	10	5	75	-
5	0	1	10000	10000	0		0	0	2		0	0	2	5	15	10	5	75	-
5	0	1	10000	10000	0		0	0	2		0	0	2	5	15	10	5	75	-
5	0	1	10000	10000	0		0	0	2		0	0	2	5	15	10	5	75	-
5	0	1	10000	10000	0		0	0	2		0	0	2	5	15	10	5	75	-
5	0	1	10000	10000	0		0	0	2		0	0	2	5	15	10	5	75	-
5	0	1	10000	10000	0		0	0	2		0	0	2	5	15	10	5	75	-
5	0	1	10000	10000	0		0	0	2		0	0	2	5	15	10	5	75	-
5	0	1	10000	10000	0		0	0	2		0	0	2	5	15	10	5	75	-
5	0	1	10000	10000	0		0	0	2		0	0	2	5	15	10	5	75	-
5	0	1	10000	10000	0		0	0	2		0	0	2	5	15	10	5	75	-
5	0	1	10000	10000	0		0	0	2		0	0	2	5	15	10	5	75	-
5	0	1	10000	10000	0		0	0	2		0	0	2	5	15	10	5	75	-
5	0	1	10000	10000	0		0	0	2		0	0	2	5	15	10	5	75	-
5	0	1	10000	10000	0		0	0	2		0	0	2	5	15	10	5	75	-
5	0	1	10000	10000	0		0	0	2		0	0	2	5	15	10	5	75	-
5	0	1	10000	10000	0		0	0	2		0	0	2	5	15	10	5	75	-
5	0	1	10000	10000	0		0	0	2		0	0	2	5	15	10	5	75	-
5	0	1	10000	10000	0		0	0	2		0	0	2	5	15	10	5	75	-
5	0	1	10000	10000	0		0	0	2		0	0	2	5	15	10	5	75	-
5	0	1	10000	10000	0		0	0	2		0	0	2	5	15	10	5	75	-
5	0	1	10000	10000	0		0	0	2		0	0	2	5	15	10	5	75	-
5	0	1	10000	10000	0		0	0	2		0	0	2	5	15	10	5	75	-
5	0	1	10000	10000	0		0	0	2		0	0	2	5	15	10	5	75	-
5	0	1	10000	10000	0		0	0	2		0	0	2	5	15	10	5	75	-
5	0	1	10000	10000	0		0	0	2		0	0	2	5	15	10	5	75	-
5	0	1	10000	10000	0		0	0	2		0	0	2	5	15	10	5	75	-
5	0	1	10000	10000	0		0	0	2		0	0	2	5	15	10	5	75	-
5	0	1	10000	10000	0		0	0	2		0	0	2	5	15	10	5	75	-
5	0	1	10000	10000	0		0	0	2		0	0	2	5	15	10	5	75	-
5	0	1	10000	10000	0		0	0	2		0	0	2	5	15	10	5	75	-
5	0	1	10000	10000	0		0	0	2		0	0	2	5	15	10	5	75	-
5	0	1	10000	10000	0		0	0	2		0	0	2	5	15	10	5	75	-
5	0	1	10000	10000	0		0	0	2		0	0	2	5	15	10	5	75	-
5	0	1	10000	10000	0		0	0	2		0	0	2	5	15	10	5	75	-
5	0	1	10000	10000	0		0	0	2		0	0	2	5	15	10	5	75	-
5	0	1	10000	10000	0		0	0	2		0	0	2	5	15	10	5	75	-
5	0	1	10000	10000	0		0	0	2		0	0	2	5	15	10	5	75	-
5	0	1	10000	10000	0		0	0	2		0	0	2	5	15	10	5	75	-
5	0	1	10000	10000	0		0	0	2		0	0	2	5	15	10	5	75	-
5	0	1	10000	10000	0		0	0	2		0	0	2	5	15	10	5	75	-
5	0	1	10000	10000	0		0	0	2		0	0	2	5	15	10	5	75	-
5	0	1	10000	10000	0		0	0	2		0	0	2	5	15	10	5	75	-
5	0	1	10000	10000	0		0	0	2		0	0	2	5	15	10	5	75	-
5	0	1	10000	10000	0		0	0	2		0	0	2	5	15	10	5	75	-
5	0	1	10000	10000	0		0	0	2		0	0	2	5	15	10	5	75	-
5	0	1	10000	10000	0		0	0	2		0	0	2	5	15	10	5	75	-
5	0	1	10000	10000	0		0	0	2		0	0	2	5	15	10	5	75	-
5	0	1	10000	10000	0		0	0	2		0	0	2	5	15	10	5	75	-
5	0	1	10000	10000	0		0	0	2		0	0	2	5	15	10	5	75	-
5	0	1	10000	10000	0		0	0	2		0	0	2	5	15	10	5	75	-
5	0	1	10000	10000	0		0	0	2		0	0	2	5	15	10	5	75	-
5	0	1	10000	10000	0		0	0	2		0	0	2	5	15	10	5	75	-
5	0	1	10000	10000	0		0	0	2		0	0	2	5	15	10	5	75	-
5	0	1	10000	10000	0		0	0	2		0	0	2	5	15	10	5	75	-
5	0	1	10000	10000	0		0	0	2		0	0	2	5	15	10	5	75	-
5	0	1	10000	10000	0		0	0	2		0	0	2	5	15	10	5	75	-
5	0	1	10000	10000	0		0	0	2		0	0	2	5	15	10	5	75	-
5	0	1	10000	10000	0		0	0	2		0	0	2	5	15	10	5	75	-
5	0	1	10000	10000	0		0	0	2		0	0	2	5	15	10	5	75	-
5	0	1	10000	10000	0		0	0	2		0	0	2	5	15	10	5	75	-
5	0	1	10000	10000	0		0	0	2		0	0	2	5	15	10	5	75	-
5	0	1	10000	10000	0		0	0	2		0	0	2	5	15	10	5	75	-
5	0	1	10000	10000	0		0	0	2		0	0	2	5	15	10	5	75	-
5	0	1	10000	10000	0		0	0	2		0	0	2	5	15	10	5	75	-
5	0	1	10000	10000	0		0	0	2		0	0	2	5	15	10	5	75	-
5	0	1	10000	10000	0		0	0	2		0	0	2	5	15	10	5	75	-
5	0	1	10000	10000	0		0	0	2		0	0	2	5	15	10	5	75	-
5	0	1	10000	10000	0		0	0	2		0	0	2	5	15	10	5	75	-
5	0	1	10000	10000	0		0	0	2		0	0	2	5	15	10	5	75	-
5	0	1	10000	10000	0		0	0	2		0	0	2	5	15	10	5	75	-
5	0	1	10000	10000	0		0	0	2		0	0	2	5	15	10	5	75	-
5	0	1	10000	10000	0		0	0	2		0	0	2	5	15	10	5	75	-
5	0	1	10000	10000	0		0	0	2		0	0	2	5	15	10	5	75	-
5	0	1	10000	10000	0		0	0	2		0	0	2	5	15	10	5	75	-
5	0	1	10000	10000	0		0	0	2		0	0	2	5	15	10	5	75	-
5	0	1	10000	10000	0		0	0	2		0	0	2	5	15	10	5	75	-
5	0	1	10000	10000	0		0	0	2		0	0	2	5	15	10	5	75	-
5	0	1	10000	10000	0		0	0	2		0	0	2	5	15	10	5	75	-
5	0	1	10000	10000	0		0	0	2		0	0	2	5	15	10	5	75	-
5	0	1	10000	10000	0		0	0	2		0	0	2	5	15	10	5	75	-
5	0	1	10000	10000	0		0	0	2		0	0	2	5	15	10	5	75	-
5	0	1	10000	10000	0		0	0	2		0	0	2	5	15	10	5	75	-
5	0	1	10000	10000	0		0	0	2		0	0	2	5	15	10	5	75	-
5	0	1	10000	10000	0		0	0	2		0	0	2	5	15	10	5	75	-
5	0	1	10000	10000	0		0	0	2		0	0	2	5	15	10	5	75	-
5	0	1	10000	10000	0		0	0	2		0	0	2	5	15	10	5	75	-
5	0	1	10000	10000	0		0	0	2		0	0	2	5	15	10	5	75	-
5	0	1	10000	10000	0		0	0	2		0	0	2	5	15	10	5	75	-
5	0	1	10000	10000	0		0	0	2		0	0	2	5	15	10	5	75	-
5	0	1	10000	10000	0		0	0	2		0	0	2	5	15	10	5	75	-
5	0	1	10000	10000	0		0	0	2		0	0	2	5	15	10	5	75	-
5	0	1	10000	10000	0		0	0	2		0	0	2	5	15	10	5	75	-
5	0	1	10000	10000	0		0	0	2		0	0	2	5	15	10	5	75	-
5	0	1	10000	10000	0		0	0	2		0	0	2	5	15	10	5	75	-
5	0	1	10000	10000	0		0	0	2		0	0	2	5	15	10	5	75	-
5	0	1	10000	10000	0		0	0	2		0	0	2	5	15	10	5	75	-
5	0	1	10000	10000	0		0	0	2		0	0	2	5	15	10	5	75	-
5	0	1	10000	10000	0		0	0	2		0	0	2	5	15	10	5	75	-
5	0	1	10000	10000	0		0	0	2		0	0	2	5	15	10	5	75	-
5	0	1	10000	10000	0		0	0	2		0	0	2	5	15	10	5	75	-
5	0	1	10000	10000	0		0	0	2		0	0	2	5	15	10	5	75	-
5	0	1	10000	10000	0		0	0	2		0	0	2	5	15	10	5	75	-
5	0	1	10000	10000	0		0	0	2		0	0	2	5	15	10	5	75	-
5	0	1	10000	10000	0		0	0	2		0	0	2	5	15	10	5	75	-
5	0	1	10000	10000	0		0	0	2		0	0	2	5	15	10	5	75	-
5	0	1	10000	10000	0		0	0	2		0	0	2	5	15	10	5	75	-
5	0	1	10000	10000	0		0	0	2		0	0	2	5	15	10	5	75	-
5	0	1	10000	10000	0		0	0	2		0	0	2	5	15	10	5	75	-
5	0	1	10000	10000	0		0	0	2		0	0	2	5	15	10	5	75	-
5	0	1	10000	10000	0		0	0	2		0	0	2	5	15	10	5	75	-
5	0	1	10000	10000	0		0	0	2		0	0	2	5	15	10	5	75	-
5	0	1	10000	10000	0		0	0	2		0	0	2	5	15	10	5	75	-
5	0	1	10000	10000	0		0	0	2		0	0	2	5	15	10	5	75	-
5	0	1	10000	10000	0		0	0	2		0	0	2	5	15	10	5	75	-
5	0	1	10000	10000	0		0	0	2		0	0	2	5	15	10	5	75	-
5	0	1	10000	10000	0		0	0	2		0	0	2	5	15	10	5	75	-
5	0	1	10000	10000	0		0	0	2		0	0	2	5	15	10	5	75	-
5	0	1	10000	10000	0		0	0	2		0	0	2	5	15	10	5	75	-
5	0	1	10000	10000	0		0	0	2		0	0	2	5	15	10	5	75	-
5	0	1	10000	10000	0		0	0	2		0	0	2	5	15	10	5	75	-
5	0	1	10000	10000	0		0	0	2		0	0	2	5	15	10	5	75	-
5	0	1	10000	10000	0		0	0	2		0	0	2	5	15	10	5	75	-
5	0	1	10000	10000	0		0	0	2		0	0	2	5	15	10	5	75	-
5	0	1	10000	10000	0		0	0	2		0	0	2	5	15	10	5	75	-
5	0	1	10000	10000	0		0	0	2		0	0	2	5	15	10	5	75	-
5	0	1	10000	10000	0		0	0	2		0	0	2	5	15	10	5	75	-
5	0	1	10000	10000	0		0	0	2		0	0	2	5	15	10	5	75	-
5	0	1	10000	10000	0		0	0	2		0	0	2	5	15	10	5	75	-
5	0	1	10000	10000	0		0	0	2		0	0	2	5	15	10	5	75	-
5	0	1	10000	10000	0		0	0	2		0	0	2	5	15	10	5	75	-
5	0	1	10000	10000	0		0	0	2		0	0	2	5	15	10	5	75	-
5	0	1	10000	10000	0		0	0	2		0	0	2	5	15	10	5	75	-
5	0	1	10000	10000	0		0	0	2		0	0	2	5	15	10	5	75	-
5	0	1	10000	10000	0		0	0	2		0	0	2	5	15	10	5	75	-
5	0	1	10000	10000	0		0	0	2		0	0	2	5	15	10	5	75	-
5	0	1	10000	10000	0		0	0	2		0	0	2	5	15	10	5	75	-
5	0	1	10000	10000	0		0	0	2		0	0	2	5	15	10	5	75	-
5	0	1	10000	10000	0		0	0	2		0	0	2	5	15	10	5	75	-
5	0	1	10000	10000	0		0	0	2		0	0	2	5	15	10	5	75	-
5	0	1	10000	10000	0		0	0	2		0	0	2	5	15	10	5	75	-
5	0	1	10000	10000	0		0	0	2		0	0	2	5	15	10	5	75	-
5	0	1	10000	10000	0		0	0	2		0	0	2	5	15	10	5	75	-
5	0	1	10000	10000	0		0	0	2		0	0	2	5	15	10	5	75	-
5	0	1	10000	10000	0		0	0	2		0	0	2	5	15	10	5	75	-
5	0	1	10000	10000	0		0	0	2		0	0	2	5	15	10	5	75	-
5	0	1	10000	10000	0		0	0	2		0	0	2	5	15	10	5	75	-
5	0	1	10000	10000	0		0	0	2		0	0	2	5	15	10	5	75	-
5	0	1	10000	10000	0		0	0	2		0	0	2	5	15	10	5	75	-
5	0	1	10000	10000	0		0	0	2		0	0	2	5	15	10	5	75	-
5	0	1	10000	10000	0		0	0	2		0	0	2	5	15	10	5	75	-
5	0	1	10000	10000	0		0	0	2		0	0	2	5	15	10	5	75	-
5	0	1	10000	10000	0		0	0	2		0	0	2	5	15	10	5	75	-
5	0	1	10000	10000	0		0	0	2		0	0	2	5	15	10	5	75	-
5	0	1	10000	10000	0		0	0	2		0	0	2	5	15	10	5	75	-
5	0	1	10000	10000	0		0	0	2		0	0	2	5	15	10	5	75	-
5	0	1	10000	10000	0		0	0	2		0	0	2	5	15	10	5	75	-
5	0	1	10000	10000	0		0	0	2		0	0	2	5	15	10	5	75	-
5	0	1	10000	10000	0		0	0	2		0	0	2	5	15	10	5	75	-
5	0	1	10000	10000	0		0	0	2		0	0	2	5	15	10	5	75	-
5	0	1	10000	10000	0		0	0	2		0	0	2	5	15	10	5	75	-
5	0	1	10000	10000	0		0	0	2		0	0	2	5	15	10	5	75	-
5	0	1	10000	10000	0		0	0	2		0	0	2	5	15	10	5	75	-
5	0	1	10000	10000	0		0	0	2		0	0	2	5	15	10	5	75	-
5	0	1	10000	10000	0		0	0	2		0	0	2	5	15	10	5	75	-
5	0	1	10000	10000	0		0	0	2		0	0	2	5	15	10	5	75	-
5	0	1	10000	10000	0		0	0	2		0	0	2	5	15	10	5	75	-
5	0	1	10000	10000	0		0	0	2		0	0	2	5	15	10	5	75	-
5	0	1	10000	10000	0		0	0	2		0	0	2	5	15	10	5	75	-
5	0	1	10000	10000	0		0	0	2		0	0	2	5	15	10	5	75	-
5	0	1	10000	10000	0		0	0	2		0	0	2	5	15	10	5	75	-
5	0	1	10000	10000	0		0	0	2		0	0	2	5	15	10	5	75	-
5	0	1	10000	10000	0		0	0	2		0	0	2	5	15	10	5	75	-
5	0	1	10000	10000	0		0	0	2		0	0	2	5	15	10	5	75	-
5	0	1	10000	10000	0		0	0	2		0	0	2	5	15	10	5	75	-
5	0	1	10000	10000	0		0	0	2		0	0	2	5	15	10	5	75	-
5	0	1	10000	10000	0		0	0	2		0	0	2	5	15	10	5	75	-
5	0	1	10000	10000	0		0	0	2		0	0	2	5	15	10	5	75	-
5	0	1	10000	10000	0		0	0	2		0	0	2	5	15	10	5	75	-
5	0	1	10000	10000	0		0	0	2		0	0	2	5	15	10	5	75	-
5	0	1	10000	10000	0		0	0	2		0	0	2	5	15	10	5	75	-
5	0	1	10000	10000	0		0	0	2		0	0	2	5	15	10	5	75	-
5	0	1	10000	10000	0		0	0	2		0	0	2	5	15	10	5	75	-
5	0	1	10000	10000	0		0	0	2		0	0	2	5	15	10	5	75	-
5	0	1	10000	10000	0		0	0	2		0	0	2	5	15	10	5	75	-
5	0	1	10000	10000	0		0	0	2		0	0	2	5	15	10	5	75	-
5	0	1	10000	10000	0		0	0	2		0	0	2	5	15	10	5	75	-
5	0	1	10000	10000	0		0	0	2		0	0	2	5	15	10	5	75	-
5	0	1	10000	10000	0		0	0	2		0	0	2	5	15	10	5	75	-
5	0	1	10000	10000	0		0	0	2		0	0	2	5	15	10	5	75	-
5	0	1	10000	10000	0		0	0	2		0	0	2	5	15	10	5	75	-
5	0	1	10000	10000	0		0	0	2		0	0	2	5	15	10	5	75	-
5	0	1	10000	10000	0		0	0	2		0	0	2	5	15	10	5	75	-
5	0	1	10000	10000	0		0	0	2		0	0	2	5	15	10	5	75	-
5	0	1	10000	10000	0		0	0	2		0	0	2	5	15	10	5	75	-
5	0	1	10000	10000	0		0	0	2		0	0	2	5	15	10	5	75	-
5	0	1	10000	10000	0		0	0	2		0	0	2	5	15	10	5	75	-
5	0	1	10000	10000	0		0	0	2		0	0	2	5	15	10	5	75	-
5	0	1	10000	10000	0		0	0	2		0	0	2	5	15	10	5	75	-
5	0	1	10000	10000	0		0	0	2		0	0	2	5	15	10	5	75	-
5	0	1	10000	10000	0		0	0	2		0	0	2	5	15	10	5	75	-
5	0	1	10000	10000	0		0	0	2		0	0	2	5	15	10	5	75	-
5	0	1	10000	10000	0		0	0	2		0	0	2	5	15	10	5	75	-
5	0	1	10000	10000	0		0	0	2		0	0	2	5	15	10	5	75	-
5	0	1	10000	10000	0		0	0	2		0	0	2	5	15	10	5	75	-
5	0	1	10000	10000	0		0	0	2		0	0	2	5	15	10	5	75	-
5	0	1	10000	10000	0		0	0	2		0	0	2	5	15	10	5	75	-
5	0	1	10000	10000	0		0	0	2		0	0	2	5	15	10	5	75	-
5	0	1	10000	10000	0		0	0	2		0	0	2	5	15	10	5	75	-
5	0	1	10000	10000	0		0	0	2		0	0	2	5	15	10	5	75	-
5	0	1	10000	10000	0		0	0	2		0	0	2	5	15	10	5	75	-
5	0	1	10000	10000	0		0	0	2		0	0	2	5	15	10	5	75	-
5	0	1	10000	10000	0		0	0	2		0	0	2	5	15	10	5	75	-
5	0	1	10000	10000	0		0	0	2		0	0	2	5	15	10	5	75	-
5	0	1	10000	10000	0		0	0	2		0	0	2	5	15	10	5	75	-
5	0	1	10000	10000	0		0	0	2		0	0	2	5	15	10	5	75	-
5	0	1	10000	10000	0		0	0	2		0	0	2	5	15	10	5	75	-
5	0	1	10000	10000	0		0	0	2		0	0	2	5	15	10	5	75	-
5	0	1	10000	10000	0		0	0	2		0	0	2	5	15	10	5	75	-
5	0	1	10000	10000	0		0	0	2		0	0	2	5	15	10	5	75	-
5	0	1	10000	10000	0		0	0	2		0	0	2	5	15	10	5	75	-
5	0	1	10000	10000	0		0	0	2		0	0	2	5	15	10	5	75	-
5	0	1	10000	10000	0		0	0	2		0	0	2	5	15	10	5	75	-
5	0	1	10000	10000	0		0	0	2		0	0	2	5	15	10	5	75	-
5	0	1	10000	10000	0		0	0	2		0	0	2	5	15	10	5	75	-
5	0	1	10000	10000	0		0	0	2		0	0	2	5	15	10	5	75	-
5	0	1	10000	10000	0		0	0	2		0	0	2	5	15	10	5	75	-
5	0	1	10000	10000	0		0	0	2		0	0	2	5	15	10	5	75	-
5	0	1	10000	10000	0		0	0	2		0	0	2	5	15	10	5	75	-
5	0	1	10000	10000	0		0	0	2		0	0	2	5	15	10	5	75	-
5	0	1	10000	10000	0		0	0	2		0	0	2	5	15	10	5	75	-
5	0	1	10000	10000	0		0	0	2		0	0	2	5	15	10	5	75	-
5	0	1	10000	10000	0		0	0	2		0	0	2	5	15	10	5	75	-
5	0	1	10000	10000	0		0	0	2		0	0	2	5	15	10	5	75	-
5	0	1	10000	10000	0		0	0	2		0	0	2	5	15	10	5	75	-
5	0	1	10000	10000	0		0	0	2		0	0	2	5	15	10	5	75	-
5	0	1	10000	10000	0		0	0	2		0	0	2	5	15	10	5	75	-
5	0	1	10000	10000	0		0	0	2		0	0	2	5	15	10	5	75	-
5	0	1	10000	10000	0		0	0	2		0	0	2	5	15	10	5	75	-
5	0	1	10000	10000	0		0	0	2		0	0	2	5	15	10	5	75	-
5	0	1	10000	10000	0		0	0	2		0	0	2	5	15	10	5	75	-
5	0	1	10000	10000	0		0	0	2		0	0	2	5	15	10	5	75	-
5	0	1	10000	10000	0		0	0	2		0	0	2	5	15	10	5	75	-
5	0	1	10000	10000	0		0	0	2		0	0	2	5	15	10	5	75	-
5	0	1	10000	10000	0		0	0	2		0	0	2	5	15	10	5	75	-
5	0	1	10000	10000	0		0	0	2		0	0	2	5	15	10	5	75	-
5	0	1	10000	10000	0		0	0	2		0	0	2	5	15	10	5	75	-
5	0	1	10000	10000	0		0	0	2		0	0	2	5	15	10	5	75	-
5	0	1	10000	10000	0		0	0	2		0	0	2	5	15	10	5	75	-
5	0	1	10000	10000	0		0	0	2		0	0	2	5	15	10	5	75	-
5	0	1	10000	10000	0		0	0	2		0	0	2	5	15	10	5	75	-
5	0	1	10000	10000	0		0	0	2		0	0	2	5	15	10	5	75	-
5	0	1	10000	10000	0		0	0	2		0	0	2	5	15	10	5	75	-
5	0	1	10000	10000	0		0	0	2		0	0	2	5	15	10	5	75	-
5	0	1	10000	10000	0		0	0	2		0	0	2	5	15	10	5	75	-
5	0	1	10000	10000	0		0	0	2		0	0	2	5	15	10	5	75	-
5	0	1	10000	10000	0		0	0	2		0	0	2	5	15	10	5	75	-
5	0	1	10000	10000	0		0	0	2		0	0	2	5	15	10	5	75	-
5	0	1	10000	10000	0		0	0	2		0	0	2	5	15	10	5	75	-
5	0	1	10000	10000	0		0	0	2		0	0	2	5	15	10	5	75	-
5	0	1	10000	10000	0		0	0	2		0	0	2	5	15	10	5	75	-
5	0	1	10000	10000	0		0	0	2		0	0	2	5	15	10	5	75	-
5	0	1	10000	10000	0		0	0	2		0	0	2	5	15	10	5	75	-
5	0	1	10000	10000	0		0	0	2		0	0	2	5	15	10	5	75	-
5	0	1	10000	10000	0		0	0	2		0	0	2	5	15	10	5	75	-
5	0	1	10000	10000	0		0	0	2		0	0	2	5	15	10	5	75	-
5	0	1	10000	10000	0		0	0	2		0	0	2	5	15	10	5	75	-
5	0	1	10000	10000	0		0	0	2		0	0	2	5	15	10	5	75	-
5	0	1	10000	10000	0		0	0	2		0	0	2	5	15	10	5	75	-
5	0	1	10000	10000	0		0	0	2		0	0	2	5	15	10	5	75	-
5	0	1	10000	10000	0		0	0	2		0	0	2	5	15	10	5	75	-
5	0	1	10000	10000	0		0	0	2		0	0	2	5	15	10	5	75	-
5	0	1	10000	10000	0		0	0	2		0	0	2	5	15	10	5	75	-
5	0	1	10000	10000	0		0	0	2		0	0	2	5	15	10	5	75	-
5	0	1	10000	10000	0		0	0	2		0	0	2	5	15	10	5	75	-
5	0	1	10000	10000	0		0	0	2		0	0	2	5	15	10	5	75	-
5	0	1	10000	10000	0		0	0	2		0	0	2	5	15	10	5	75	-
5	0	1	10000	10000	0		0	0	2		0	0	2	5	15	10	5	75	-
5	0	1	10000	10000	0		0	0	2		0	0	2	5	15	10	5	75	-
5	0	1	10000	10000	0		0	0	2		0	0	2	5	15	10	5	75	-
5	0	1	10000	10000	0		0	0	2		0	0	2	5	15	10	5	75	-
5	0	1	10000	10000	0		0	0	2		0	0	2	5	15	10	5	75	-
5	0	1	10000	10000	0		0	0	2		0	0	2	5	15	10	5	75	-
5	0	1	10000	10000	0		0	0	2		0	0	2	5	15	10	5	75	-
5	0	1	10000	10000	0		0	0	2		0	0	2	5	15	10	5	75	-
5	0	1	10000	10000	0		0	0	2		0	0	2	5	15	10	5	75	-
5	0	1	10000	10000	0		0	0	2		0	0	2	5	15	10	5	75	-
5	0	1	10000	10000	0		0	0	2		0	0	2	5	15	10	5	75	-
5	0	1	10000	10000	0		0	0	2		0	0	2	5	15	10	5	75	-
5	0	1	10000	10000	0		0	0	2		0	0	2	5	15	10	5	75	-
5	0	1	10000	10000	0		0	0	2		0	0	2	5	15	10	5	75	-
5	0	1	10000	10000	0		0	0	2		0	0	2	5	15	10	5	75	-
5	0	1	10000	10000	0		0	0	2		0	0	2	5	15	10	5	75	-
5	0	1	10000	10000	0		0	0	2		0	0	2	5	15	10	5	75	-
5	0	1	10000	10000	0		0	0	2		0	0	2	5	15	10	5	75	-
5	0	1	10000	10000	0		0	0	2		0	0	2	5	15	10	5	75	-
5	0	1	10000	10000	0		0	0	2		0	0	2	5	15	10	5	75	-
5	0	1	10000	10000	0		0	0	2		0	0	2	5	15	10	5	75	-
5	0	1	10000	10000	0		0	0	2		0	0	2	5	15	10	5	75	-
5	0	1	10000	10000	0		0	0	2		0	0	2	5	15	10	5	75	-
5	0	1	10000	10000	0		0	0	2		0	0	2	5	15	10	5	75	-
5	0	1	10000	10000	0		0	0	2		0	0	2	5	15	10	5	75	-
5	0	1	10000	10000	0		0	0	2		0	0	2	5	15	10	5	75	-
5	0	1	10000	10000	0		0	0	2		0	0	2	5	15	10	5	75	-
5	0	1	10000	10000	0		0	0	2		0	0	2	5	15	10	5	75	-
5	0	1	10000	10000	0		0	0	2		0	0	2	5	15	10	5	75	-
5	0	1	10000	10000	0		0	0	2		0	0	2	5	15	10	5	75	-
5	0	1	10000	10000	0		0	0	2		0	0	2	5	15	10	5	75	-
5	0	1	10000	10000	0		0	0	2		0	0	2	5	15	10	5	75	-
5	0	1	10000	10000	0		0	0	2		0	0	2	5	15	10	5	75	-
5	0	1	10000	10000	0		0	0	2		0	0	2	5	15	10	5	75	-
5	0	1	10000	10000	0		0	0	2		0	0	2	5	15	10	5	75	-
5	0	1	10000	10000	0		0	0	2		0	0	2	5	15	10	5	75	-
5	0	1	10000	10000	0		0	0	2		0	0	2	5	15	10	5	75	-
5	0	1	10000	10000	0		0	0	2		0	0	2	5	15	10	5	75	-
5	0	1	10000	10000	0		0	0	2		0	0	2	5	15	10	5	75	-
5	0	1	10000	10000	0		0	0	2		0	0	2	5	15	10	5	75	-
5	0	1	10000	10000	0		0	0	2		0	0	2	5	15	10	5	75	-
5	0	1	10000	10000	0		0	0	2		0	0	2	5	15	10	5	75	-
5	0	1	10000	10000	0		0	0	2		0	0	2	5	15	10	5	75	-
5	0	1	10000	10000	0		0	0	2		0	0	2	5	15	10	5	75	-
5	0	1	10000	10000	0		0	0	2		0	0	2	5	15	10	5	75	-
5	0	1	10000	10000	0		0	0	2		0	0	2	5	15	10	5	75	-
5	0	1	10000	10000	0		0	0	2		0	0	2	5	15	10	5	75	-
5	0	1	10000	10000	0		0	0	2		0	0	2	5	15	10	5	75	-
5	0	1	10000	10000	0		0	0	2		0	0	2	5	15	10	5	75	-
5	0	1	10000	10000	0		0	0	2		0	0	2	5	15	10	5	75	-
5	0	1	10000	10000	0		0	0	2		0	0	2	5	15	10	5	75	-
5	0	1	10000	10000	0		0	0	2		0	0	2	5	15	10	5	75	-
5	0	1	10000	10000	0		0	0	2		0	0	2	5	15	10	5	75	-
5	0	1	10000	10000	0		0	0	2		0	0	2	5	15	10	5	75	-
5	0	1	10000	10000	0		0	0	2		0	0	2	5	15	10	5	75	-
5	0	1	10000	10000	0		0	0	2		0	0	2	5	15	10	5	75	-
5	0	1	10000	10000	0		0	0	2		0	0	2	5	15	10	5	75	-
5	0	1	10000	10000	0		0	0	2		0	0	2	5	15	10	5	75	-
5	0	1	10000	10000	0		0	0	2		0	0	2	5	15	10	5	75	-
5	0	1	10000	10000	0		0	0	2		0	0	2	5	15	10	5	75	-
5	0	1	10000	10000	0		0	0	2		0	0	2	5	15	10	5	75	-
5	0	1	10000	10000	0		0	0	2		0	0	2	5	15	10	5	75	-
5	0	1	10000	10000	0		0	0	2		0	0	2	5	15	10	5	75	-
5	0	1	10000	10000	0		0	0	2		0	0	2	5	15	10	5	75	-
5	0	1	10000	10000	0		0	0	2		0	0	2	5	15	10	5	75	-
5	0	1	10000	10000	0		0	0	2		0	0	2	5	15	10	5	75	-
5	0	1	10000	10000	0		0	0	2		0	0	2	5	15	10	5	75	-
5	0	1	10000	10000	0		0	0	2		0	0	2	5	15	10	5	75	-
5	0	1	10000	10000	0		0	0	2		0	0	2	5	15	10	5	75	-
5	0	1	10000	10000	0		0	0	2		0	0	2	5	15	10	5	75	-
5	0	1	10000	10000	0		0	0	2		0	0	2	5	15	10	5	75	-
5	0	1	10000	10000	0		0	0	2		0	0	2	5	15	10	5	75	-
5	0	1	10000	10000	0		0	0	2		0	0	2	5	15	10	5	75	-
5	0	1	10000	10000	0		0	0	2		0	0	2	5	15	10	5	75	-
5	0	1	10000	10000	0		0	0	2		0	0	2	5	15	10	5	75	-
5	0	1	10000	10000	0		0	0	2		0	0	2	5	15	10	5	75	-
5	0	1	10000	10000	0		0	0	2		0	0	2	5	15	10	5	75	-
5	0	1	10000	10000	0		0	0	2		0	0	2	5	15	10	5	75	-
5	0	1	10000	10000	0		0	0	2		0	0	2	5	15	10	5	75	-
5	0	1	10000	10000	0		0	0	2		0	0	2	5	15	10	5	75	-
5	0	1	10000	10000	0		0	0	2		0	0	2	5	15	10	5	75	-
5	0	1	10000	10000	0		0	0	2		0	0	2	5	15	10	5	75	-
5	0	1	10000	10000	0		0	0	2		0	0	2	5	15	10	5	75	-
5	0	1	10000	10000	0		0	0	2		0	0	2	5	15	10	5	75	-
5	0	1	10000	10000	0		0	0	2		0	0	2	5	15	10	5	75	-
5	0	1	10000	10000	0		0	0	2		0	0	2	5	15	10	5	75	-
5	0	1	10000	10000	0		0	0	2		0	0	2	5	15	10	5	75	-
5	0	1	10000	10000	0		0	0	2		0	0	2	5	15	10	5	75	-
5	0	1	10000	10000	0		0	0	2		0	0	2	5	15	10	5	75	-
5	0	1	10000	10000	0		0	0	2		0	0	2	5	15	10	5	75	-
5	0	1	10000	10000	0		0	0	2		0	0	2	5	15	10	5	75	-
5	0	1	10000	10000	0		0	0	2		0	0	2	5	15	10	5	75	-
5	0	1	10000	10000	0		0	0	2		0	0	2	5	15	10	5	75	-
5	0	1	10000	10000	0		0	0	2		0	0	2	5	15	10	5	75	-
5	0	1	10000	10000	0		0	0	2		0	0	2	5	15	10	5	75	-
5	0	1	10000	10000	0		0	0	2		0	0	2	5	15	10	5	75	-
5	0	1	10000	10000	0		0	0	2		0	0	2	5	15	10	5	75	-
5	0	1	10000	10000	0		0	0	2		0	0	2	5	15	10	5	75	-
5	0	1	10000	10000	0		0	0	2		0	0	2	5	15	10	5	75	-
5	0	1	10000	10000	0		0	0	2		0	0	2	5	15	10	5	75	-
5	0	1	10000	10000	0		0	0	2		0	0	2	5	15	10	5	75	-
5	0	1	10000	10000	0		0	0	2		0	0	2	5	15	10	5	75	-
5	0	1	10000	10000	0		0	0	2		0	0	2	5	15	10	5	75	-
5	0	1	10000	10000	0		0	0	2		0	0	2	5	15	10	5	75	-
5	0	1	10000	10000	0		0	0	2		0	0	2	5	15	10	5	75	-
5	0	1	10000	10000	0		0	0	2		0	0	2	5	15	10	5	75	-
5	0	1	10000	10000	0		0	0	2		0	0	2	5	15	10	5	75	-
5	0	1	10000	10000	0		0	0	2		0	0	2	5	15	10	5	75	-
5	0	1	10000	10000	0		0	0	2		0	0	2	5	15	10	5	75	-
5	0	1	10000	10000	0		0	0	2		0	0	2	5	15	10	5	75	-
5	0	1	10000	10000	0		0	0	2		0	0	2	5	15	10	5	75	-
5	0	1	10000	10000	0		0	0	2		0	0	2	5	15	10	5	75	-
5	0	1	10000	10000	0		0	0	2		0	0	2	5	15	10	5	75	-
5	0	1	10000	10000	0		0	0	2		0	0	2	5	15	10	5	75	-
5	0	1	10000	10000	0		0	0	2		0	0	2	5	15	10	5	75	-
5	0	1	10000	10000	0		0	0	2		0	0	2	5	15	10	5	75	-
5	0	1	10000	10000	0		0	0	2		0	0	2	5	15	10	5	75	-
5	0	1	10000	10000	0		0	0	2		0	0	2	5	15	10	5	75	-
5	0	1	10000	10000	0		0	0	2		0	0	2	5	15	10	5	75	-
5	0	1	10000	10000	0		0	0	2		0	0	2	5	15	10	5	75	-
5	0	1	10000	10000	0		0	0	2		0	0	2	5	15	10	5	75	-
5	0	1	10000	10000	0		0	0	2		0	0	2	5	15	10	5	75	-
5	0	1	10000	10000	0		0	0	2		0	0	2	5	15	10	5	75	-
5	0	1	10000	10000	0		0	0	2		0	0	2	5	15	10	5	75	-
5	0	1	10000	10000	0		0	0	2		0	0	2	5	15	10	5	75	-
5	0	1	10000	10000	0		0	0	2		0	0	2	5	15	10	5	75	-
5	0	1	10000	10000	0		0	0	2		0	0	2	5	15	10	5	75	-
5	0	1	10000	10000	0		0	0	2		0	0	2	5	15	10	5	75	-
5	0	1	10000	10000	0		0	0	2		0	0	2	5	15	10	5	75	-
5	0	1	10000	10000	0		0	0	2		0	0	2	5	15	10	5	75	-
5	0	1	10000	10000	0		0	0	2		0	0	2	5	15	10	5	75	-
5	0	1	10000	10000	0		0	0	2		0	0	2	5	15	10	5	75	-
5	0	1	10000	10000	0		0	0	2		0	0	2	5	15	10	5	75	-
5	0	1	10000	10000	0		0	0	2		0	0	2	5	15	10	5	75	-
5	0	1	10000	10000	0		0	0	2		0	0	2	5	15	10	5	75	-
5	0	1	10000	10000	0		0	0	2		0	0	2	5	15	10	5	75	-
5	0	1	10000	10000	0		0	0	2		0	0	2	5	15	10	5	75	-
5	0	1	10000	10000	0		0	0	2		0	0	2	5	15	10	5	75	-
5	0	1	10000	10000	0		0	0	2		0	0	2	5	15	10	5	75	-
5	0	1	10000	10000	0		0	0	2		0	0	2	5	15	10	5	75	-
5	0	1	10000	10000	0		0	0	2		0	0	2	5	15	10	5	75	-
5	0	1	10000	10000	0		0	0	2		0	0	2	5	15	10	5	75	-
5	0	1	10000	10000	0		0	0	2		0	0	2	5	15	10	5	75	-
5	0	1	10000	10000	0		0	0	2		0	0	2	5	15	10	5	75	-
5	0	1	10000	10000	0		0	0	2		0	0	2	5	15	10	5	75	-
5	0	1	10000	10000	0		0	0	2		0	0	2	5	15	10	5	75	-
5	0	1	10000	10000	0		0	0	2		0	0	2	5	15	10	5	75	-
5	0	1	10000	10000	0		0	0	2		0	0	2	5	15	10	5	75	-
5	0	1	10000	10000	0		0	0	2		0	0	2	5	15	10	5	75	-
5	0	1	10000	10000	0		0	0	2		0	0	2	5	15	10	5	75	-
5	0	1	10000	10000	0		0	0	2		0	0	2	5	15	10	5	75	-
5	0	1	10000	10000	0		0	0	2		0	0	2	5	15	10	5	75	-
5	0	1	10000	10000	0		0	0	2		0	0	2	5	15	10	5	75	-
5	0	1	10000	10000	0		0	0	2		0	0	2	5	15	10	5	75	-
5	0	1	10000	10000	0		0	0	2		0	0	2	5	15	10	5	75	-
5	0	1	10000	10000	0		0	0	2		0	0	2	5	15	10	5	75	-
5	0	1	10000	10000	0		0	0	2		0	0	2	5	15	10	5	75	-
5	0	1	10000	10000	0		0	0	2		0	0	2	5	15	10	5	75	-
5	0	1	10000	10000	0		0	0	2		0	0	2	5	15	10	5	75	-
5	0	1	10000	10000	0		0	0	2		0	0	2	5	15	10	5	75	-
5	0	1	10000	10000	0		0	0	2		0	0	2	5	15	10	5	75	-
5	0	1	10000	10000	0		0	0	2		0	0	2	5	15	10	5	75	-
5	0	1	10000	10000	0		0	0	2		0	0	2	5	15	10	5	75	-
5	0	1	10000	10000	0		0	0	2		0	0	2	5	15	10	5	75	-
5	0	1	10000	10000	0		0	0	2		0	0	2	5	15	10	5	75	-
5	0	1	10000	10000	0		0	0	2		0	0	2	5	15	10	5	75	-
5	0	1	10000	10000	0		0	0	2		0	0	2	5	15	10	5	75	-
5	0	1	10000	10000	0		0	0	2		0	0	2	5	15	10	5	75	-
5	0	1	10000	10000	0		0	0	2		0	0	2	5	15	10	5	75	-
5	0	1	10000	10000	0		0	0	2		0	0	2	5	15	10	5	75	-
5	0	1	10000	10000	0		0	0	2		0	0	2	5	15	10	5	75	-
5	0	1	10000	10000	0		0	0	2		0	0	2	5	15	10	5	75	-
5	0	1	10000	10000	0		0	0	2		0	0	2	5	15	10	5	75	-
5	0	1	10000	10000	0		0	0	2		0	0	2	5	15	10	5	75	-
5	0	1	10000	10000	0		0	0	2		0	0	2	5	15	10	5	75	-
5	0	1	10000	10000	0		0	0	2		0	0	2	5	15	10	5	75	-
5	0	1	10000	10000	0		0	0	2		0	0	2	5	15	10	5	75	-
5	0	1	10000	10000	0		0	0	2		0	0	2	5	15	10	5	75	-
5	0	1	10000	10000	0		0	0	2		0	0	2	5	15	10	5	75	-
5	0	1	10000	10000	0		0	0	2		0	0	2	5	15	10	5	75	-
5	0	1	10000	10000	0		0	0	2		0	0	2	5	15	10	5	75	-
5	0	1	10000	10000	0		0	0	2		0	0	2	5	15	10	5	75	-
5	0	1	10000	10000	0		0	0	2		0	0	2	5	15	10	5	75	-
5	0	1	10000	10000	0		0	0	2		0	0	2	5	15	10	5	75	-
5	0	1	10000	10000	0		0	0	2		0	0	2	5	15	10	5	75	-
5	0	1	10000	10000	0		0	0	2		0	0	2	5	15	10	5	75	-
5	0	1	10000	10000	0		0	0	2		0	0	2	5	15	10	5	75	-
5	0	1	10000	10000	0		0	0	2		0	0	2	5	15	10	5	75	-
5	0	1	10000	10000	0		0	0	2		0	0	2	5	15	10	5	75	-
5	0	1	10000	10000	0		0	0	2		0	0	2	5	15	10	5	75	-
5	0	1	10000	10000	0		0	0	2		0	0	2	5	15	10	5	75	-
5	0	1	10000	10000	0		0	0	2		0	0	2	5	15	10	5	75	-
5	0	1	10000	10000	0		0	0	2		0	0	2	5	15	10	5	75	-
5	0	1	10000	10000	0		0	0	2		0	0	2	5	15	10	5	75	-
5	0	1	10000	10000	0		0	0	2		0	0	2	5	15	10	5	75	-
5	0	1	10000	10000	0		0	0	2		0	0	2	5	15	10	5	75	-
5	0	1	10000	10000	0		0	0	2		0	0	2	5	15	10	5	75	-
5	0	1	10000	10000	0		0	0	2		0	0	2	5	15	10	5	75	-
5	0	1	10000	10000	0		0	0	2		0	0	2	5	15	10	5	75	-
5	0	1	10000	10000	0		0	0	2		0	0	2	5	15	10	5	75	-
5	0	1	10000	10000	0		0	0	2		0	0	2	5	15	10	5	75	-
5	0	1	10000	10000	0		0	0	2		0	0	2	5	15	10	5	75	-
5	0	1	10000	10000	0		0	0	2		0	0	2	5	15	10	5	75	-
5	0	1	10000	10000	0		0	0	2		0	0	2	5	15	10	5	75	-
5	0	1	10000	10000	0		0	0	2		0	0	2	5	15	10	5	75	-
5	0	1	10000	10000	0		0	0	2		0	0	2	5	15	10	5	75	-
5	0	1	10000	10000	0		0	0	2		0	0	2	5	15	10	5	75	-
5	0	1	10000	10000	0		0	0	2		0	0	2	5	15	10	5	75	-
5	0	1	10000	10000	0		0	0	2		0	0	2	5	15	10	5	75	-
5	0	1	10000	10000	0		0	0	2		0	0	2	5	15	10	5	75	-
5	0	1	10000	10000	0		0	0	2		0	0	2	5	15	10	5	75	-
5	0	1	10000	10000	0		0	0	2		0	0	2	5	15	10	5	75	-
5	0	1	10000	10000	0		0	0	2		0	0	2	5	15	10	5	75	-
5	0	1	10000	10000	0		0	0	2		0	0	2	5	15	10	5	75	-
5	0	1	10000	10000	0		0	0	2		0	0	2	5	15	10	5	75	-
5	0	1	10000	10000	0		0	0	2		0	0	2	5	15	10	5	75	-
5	0	1	10000	10000	0		0	0	2		0	0	2	5	15	10	5	75	-
5	0	1	10000	10000	0		0	0	2		0	0	2	5	15	10	5	75	-
5	0	1	10000	10000	0		0	0	2		0	0	2	5	15	10	5	75	-
5	0	1	10000	10000	0		0	0	2		0	0	2	5	15	10	5	75	-
5	0	1	10000	10000	0		0	0	2		0	0	2	5	15	10	5	75	-
5	0	1	10000	10000	0		0	0	2		0	0	2	5	15	10	5	75	-
5	0	1	10000	10000	0		0	0	2		0	0	2	5	15	10	5	75	-
5	0	1	10000	10000	0		0	0	2		0	0	2	5	15	10	5	75	-
5	0	1	10000	10000	0		0	0	2		0	0	2	5	15	10	5	75	-
5	0	1	10000	10000	0		0	0	2		0	0	2	5	15	10	5	75	-
5	0	1	10000	10000	0		0	0	2		0	0	2	5	15	10	5	75	-
5	0	1	10000	10000	0		0	0	2		0	0	2	5	15	10	5	75	-
5	0	1	10000	10000	0		0	0	2		0	0	2	5	15	10	5	75	-
5	0	1	10000	10000	0		0	0	2		0	0	2	5	15	10	5	75	-
5	0	1	10000	10000	0		0	0	2		0	0	2	5	15	10	5	75	-
5	0	1	10000	10000	0		0	0	2		0	0	2	5	15	10	5	75	-
5	0	1	10000	10000	0		0	0	2		0	0	2	5	15	10	5	75	-
5	0	1	10000	10000	0		0	0	2		0	0	2	5	15	10	5	75	-
5	0	1	10000	10000	0		0	0	2		0	0	2	5	15	10	5	75	-
5	0	1	10000	10000	0		0	0	2		0	0	2	5	15	10	5	75	-
5	0	1	10000	10000	0		0	0	2		0	0	2	5	15	10	5	75	-
5	0	1	10000	10000	0		0	0	2		0	0	2	5	15	10	5	75	-
5	0	1	10000	10000	0		0	0	2		0	0	2	5	15	10	5	75	-
5	0	1	10000	10000	0		0	0	2		0	0	2	5	15	10	5	75	-
5	0	1	10000	10000	0		0	0	2		0	0	2	5	15	10	5	75	-
5	0	1	10000	10000	0		0	0	2		0	0	2	5	15	10	5	75	-
5	0	1	10000	10000	0		0	0	2		0	0	2	5	15	10	5	75	-
5	0	1	10000	10000	0		0	0	2		0	0	2	5	15	10	5	75	-
5	0	1	10000	10000	0		0	0	2		0	0	2	5	15	10	5	75	-
5	0	1	10000	10000	0		0	0	2		0	0	2	5	15	10	5	75	-
5	0	1	10000	10000	0		0	0	2		0	0	2	5	15	10	5	75	-
5	0	1	10000	10000	0		0	0	2		0	0	2	5	15	10	5	75	-
5	0	1	10000	10000	0		0	0	2		0	0	2	5	15	10	5	75	-
5	0	1	10000	10000	0		0	0	2		0	0	2	5	15	10	5	75	-
5	0	1	10000	10000	0		0	0	2		0	0	2	5	15	10	5	75	-
5	0	1	10000	10000	0		0	0	2		0	0	2	5	15	10	5	75	-
5	0	1	10000	10000	0		0	0	2		0	0	2	5	15	10	5	75	-
5	0	1	10000	10000	0		0	0	2		0	0	2	5	15	10	5	75	-
5	0	1	10000	10000	0		0	0	2		0	0	2	5	15	10	5	75	-
5	0	1	10000	10000	0		0	0	2		0	0	2	5	15	10	5	75	-
5	0	1	10000	10000	0		0	0	2		0	0	2	5	15	10	5	75	-
5	0	1	10000	10000	0		0	0	2		0	0	2	5	15	10	5	75	-
5	0	1	10000	10000	0		0	0	2		0	0	2	5	15	10	5	75	-
5	0	1	10000	10000	0		0	0	2		0	0	2	5	15	10	5	75	-
5	0	1	10000	10000	0		0	0	2		0	0	2	5	15	10	5	75	-
5	0	1	10000	10000	0		0	0	2		0	0	2	5	15	10	5	75	-
5	0	1	10000	10000	0		0	0	2		0	0	2	5	15	10	5	75	-
5	0	1	10000	10000	0		0	0	2		0	0	2	5	15	10	5	75	-
5	0	1	10000	10000	0		0	0	2		0	0	2	5	15	10	5	75	-
5	0	1	10000	10000	0		0	0	2		0	0	2	5	15	10	5	75	-
5	0	1	10000	10000	0		0	0	2		0	0	2	5	15	10	5	75	-
5	0	1	10000	10000	0		0	0	2		0	0	2	5	15	10	5	75	-
5	0	1	10000	10000	0		0	0	2		0	0	2	5	15	10	5	75	-
5	0	1	10000	10000	0		0	0	2		0	0	2	5	15	10	5	75	-
5	0	1	10000	10000	0		0	0	2		0	0	2	5	15	10	5	75	-
5	0	1	10000	10000	0		0	0	2		0	0	2	5	15	10	5	75	-
5	0	1	10000	10000	0		0	0	2		0	0	2	5	15	10	5	75	-
5	0	1	10000	10000	0		0	0	2		0	0	2	5	15	10	5	75	-
5	0	1	10000	10000	0		0	0	2		0	0	2	5	15	10	5	75	-
5	0	1	10000	10000	0		0	0	2		0	0	2	5	15	10	5	75	-
5	0	1	10000	10000	0		0	0	2		0	0	2	5	15	10	5	75	-
5	0	1	10000	10000	0		0	0	2		0	0	2	5	15	10	5	75	-
5	0	1	10000	10000	0		0	0	2		0	0	2	5	15	10	5	75	-
5	0	1	10000	10000	0		0	0	2		0	0	2	5	15	10	5	75	-
5	0	1	10000	10000	0		0	0	2		0	0	2	5	15	10	5	75	-
5	0	1	10000	10000	0		0	0	2		0	0	2	5	15	10	5	75	-
5	0	1	10000	10000	0		0	0	2		0	0	2	5	15	10	5	75	-
5	0	1	10000	10000	0		0	0	2		0	0	2	5	15	10	5	75	-
5	0	1	10000	10000	0		0	0	2		0	0	2	5	15	10	5	75	-
5	0	1	10000	10000	0		0	0	2		0	0	2	5	15	10	5	75	-
5	0	1	10000	10000	0		0	0	2		0	0	2	5	15	10	5	75	-
5	0	1	10000	10000	0		0	0	2		0	0	2	5	15	10	5	75	-
5	0	1	10000	10000	0		0	0	2		0	0	2	5	15	10	5	75	-
5	0	1	10000	10000	0		0	0	2		0	0	2	5	15	10	5	75	-
5	0	1	10000	10000	0		0	0	2		0	0	2	5	15	10	5	75	-
5	0	1	10000	10000	0		0	0	2		0	0	2	5	15	10	5	75	-
5	0	1	10000	10000	0		0	0	2		0	0	2	5	15	10	5	75	-
5	0	1	10000	10000	0		0	0	2		0	0	2	5	15	10	5	75	-
5	0	1	10000	10000	0		0	0	2		0	0	2	5	15	10	5	75	-
5	0	1	10000	10000	0		0	0	2		0	0	2	5	15	10	5	75	-
5	0	1	10000	10000	0		0	0	2		0	0	2	5	15	10	5	75	-
5	0	1	10000	10000	0		0	0	2		0	0	2	5	15	10	5	75	-
5	0	1	10000	10000	0		0	0	2		0	0	2	5	15	10	5	75	-
5	0	1	10000	10000	0		0	0	2		0	0	2	5	15	10	5	75	-
5	0	1	10000	10000	0		0	0	2		0	0	2	5	15	10	5	75	-
5	0	1	10000	10000	0		0	0	2		0	0	2	5	15	10	5	75	-
5	0	1	10000	10000	0		0	0	2		0	0	2	5	15	10	5	75	-
5	0	1	10000	10000	0		0	0	2		0	0	2	5	15	10	5	75	-
5	0	1	10000	10000	0		0	0	2		0	0	2	5	15	10	5	75	-
5	0	1	10000	10000	0		0	0	2		0	0	2	5	15	10	5	75	-
5	0	1	10000	10000	0		0	0	2		0	0	2	5	15	10	5	75	-
5	0	1	10000	10000	0		0	0	2		0	0	2	5	15	10	5	75	-
5	0	1	10000	10000	0		0	0	2		0	0	2	5	15	10	5	75	-
5	0	1	10000	10000	0		0	0	2		0	0	2	5	15	10	5	75	-
5	0	1	10000	10000	0		0	0	2		0	0	2	5	15	10	5	75	-
5	0	1	10000	10000	0		0	0	2		0	0	2	5	15	10	5	75	-
5	0	1	10000	10000	0		0	0	2		0	0	2	5	15	10	5	75	-
5	0	1	10000	10000	0		0	0	2		0	0	2	5	15	10	5	75	-
5	0	1	10000	10000	0		0	0	2		0	0	2	5	15	10	5	75	-
5	0	1	10000	10000	0		0	0	2		0	0	2	5	15	10	5	75	-
5	0	1	10000	10000	0		0	0	2		0	0	2	5	15	10	5	75	-
5	0	1	10000	10000	0		0	0	2		0	0	2	5	15	10	5	75	-
5	0	1	10000	10000	0		0	0	2		0	0	2	5	15	10	5	75	-
5	0	1	10000	10000	0		0	0	2		0	0	2	5	15	10	5	75	-
5	0	1	10000	10000	0		0	0	2		0	0	2	5	15	10	5	75	-
5	0	1	10000	10000	0		0	0	2		0	0	2	5	15	10	5	75	-
5	0	1	10000	10000	0		0	0	2		0	0	2	5	15	10	5	75	-
5	0	1	10000	10000	0		0	0	2		0	0	2	5	15	10	5	75	-
5	0	1	10000	10000	0		0	0	2		0	0	2	5	15	10	5	75	-
5	0	1	10000	10000	0		0	0	2		0	0	2	5	15	10	5	75	-
5	0	1	10000	10000	0		0	0	2		0	0	2	5	15	10	5	75	-
5	0	1	10000	10000	0		0	0	2		0	0	2	5	15	10	5	75	-
5	0	1	10000	10000	0		0	0	2		0	0	2	5	15	10	5	75	-
5	0	1	10000	10000	0		0	0	2		0	0	2	5	15	10	5	75	-
5	0	1	10000	10000	0		0	0	2		0	0	2	5	15	10	5	75	-
5	0	1	10000	10000	0		0	0	2		0	0	2	5	15	10	5	75	-
5	0	1	10000	10000	0		0	0	2		0	0	2	5	15	10	5	75	-
5	0	1	10000	10000	0		0	0	2		0	0	2	5	15	10	5	75	-
5	0	1	10000	10000	0		0	0	2		0	0	2	5	15	10	5	75	-
5	0	1	10000	10000	0		0	0	2		0	0	2	5	15	10	5	75	-
5	0	1	10000	10000	0		0	0	2		0	0	2	5	15	10	5	75	-
5	0	1	10000	10000	0		0	0	2		0	0	2	5	15	10	5	75	-
5	0	1	10000	10000	0		0	0	2		0	0	2	5	15	10	5	75	-
5	0	1	10000	10000	0		0	0	2		0	0	2	5	15	10	5	75	-
5	0	1	10000	10000	0		0	0	2		0	0	2	5	15	10	5	75	-
5	0	1	10000	10000	0		0	0	2		0	0	2	5	15	10	5	75	-
5	0	1	10000	10000	0		0	0	2		0	0	2	5	15	10	5	75	-
5	0	1	10000	10000	0		0	0	2		0	0	2	5	15	10	5	75	-
5	0	1	10000	10000	0		0	0	2		0	0	2	5	15	10	5	75	-
5	0	1	10000	10000	0		0	0	2		0	0	2	5	15	10	5	75	-
5	0	1	10000	10000	0		0	0	2		0	0	2	5	15	10	5	75	-
5	0	1	10000	10000	0		0	0	2		0	0	2	5	15	10	5	75	-
5	0	1	10000	10000	0		0	0	2		0	0	2	5	15	10	5	75	-
5	0	1	10000	10000	0		0	0	2		0	0	2	5	15	10	5	75	-
5	0	1	10000	10000	0		0	0	2		0	0	2	5	15	10	5	75	-
5	0	1	10000	10000	0		0	0	2		0	0	2	5	15	10	5	75	-
5	0	1	10000	10000	0		0	0	2		0	0	2	5	15	10	5	75	-
5	0	1	10000	10000	0		0	0	2		0	0	2	5	15	10	5	75	-
5	0	1	10000	10000	0		0	0	2		0	0	2	5	15	10	5	75	-
5	0	1	10000	10000	0		0	0	2		0	0	2	5	15	10	5	75	-
5	0	1	10000	10000	0		0	0	2		0	0	2	5	15	10	5	75	-
5	0	1	10000	10000	0		0	0	2		0	0	2	5	15	10	5	75	-
5	0	1	10000	10000	0		0	0	2		0	0	2	5	15	10	5	75	-
5	0	1	10000	10000	0		0	0	2		0	0	2	5	15	10	5	75	-
5	0	1	10000	10000	0		0	0	2		0	0	2	5	15	10	5	75	-
5	0	1	10000	10000	0		0	0	2		0	0	2	5	15	10	5	75	-
5	0	1	10000	10000	0		0	0	2		0	0	2	5	15	10	5	75	-
5	0	1	10000	10000	0		0	0	2		0	0	2	5	15	10	5	75	-
5	0	1	10000	10000	0		0	0	2		0	0	2	5	15	10	5	75	-
5	0	1	10000	10000	0		0	0	2		0	0	2	5	15	10	5	75	-
5	0	1	10000	10000	0		0	0	2		0	0	2	5	15	10	5	75	-
5	0	1	10000	10000	0		0	0	2		0	0	2	5	15	10	5	75	-
5	0	1	10000	10000	0		0	0	2		0	0	2	5	15	10	5	75	-
5	0	1	10000	10000	0		0	0	2		0	0	2	5	15	10	5	75	-
5	0	1	10000	10000	0		0	0	2		0	0	2	5	15	10	5	75	-
5	0	1	10000	10000	0		0	0	2		0	0	2	5	15	10	5	75	-
5	0	1	10000	10000	0		0	0	2		0	0	2	5	15	10	5	75	-
5	0	1	10000	10000	0		0	0	2		0	0	2	5	15	10	5	75	-
5	0	1	10000	10000	0		0	0	2		0	0	2	5	15	10	5	75	-
5	0	1	10000	10000	0		0	0	2		0	0	2	5	15	10	5	75	-
5	0	1	10000	10000	0		0	0	2		0	0	2	5	15	10	5	75	-
5	0	1	10000	10000	0		0	0	2		0	0	2	5	15	10	5	75	-
5	0	1	10000	10000	0		0	0	2		0	0	2	5	15	10	5	75	-
5	0	1	10000	10000	0		0	0	2		0	0	2	5	15	10	5	75	-
5	0	1	10000	10000	0		0	0	2		0	0	2	5	15	10	5	75	-
5	0	1	10000	10000	0		0	0	2		0	0	2	5	15	10	5	75	-
5	0	1	10000	10000	0		0	0	2		0	0	2	5	15	10	5	75	-
5	0	1	10000	10000	0		0	0	2		0	0	2	5	15	10	5	75	-
5	0	1	10000	10000	0		0	0	2		0	0	2	5	15	10	5	75	-
5	0	1	10000	10000	0		0	0	2		0	0	2	5	15	10	5	75	-
5	0	1	10000	10000	0		0	0	2		0	0	2	5	15	10	5	75	-
5	0	1	10000	10000	0		0	0	2		0	0	2	5	15	10	5	75	-
5	0	1	10000	10000	0		0	0	2		0	0	2	5	15	10	5	75	-
5	0	1	10000	10000	0		0	0	2		0	0	2	5	15	10	5	75	-
5	0	1	10000	10000	0		0	0	2		0	0	2	5	15	10	5	75	-
5	0	1	10000	10000	0		0	0	2		0	0	2	5	15	10	5	75	-
5	0	1	10000	10000	0		0	0	2		0	0	2	5	15	10	5	75	-
5	0	1	10000	10000	0		0	0	2		0	0	2	5	15	10	5	75	-
5	0	1	10000	10000	0		0	0	2		0	0	2	5	15	10	5	75	-
5	0	1	10000	10000	0		0	0	2		0	0	2	5	15	10	5	75	-
5	0	1	10000	10000	0		0	0	2		0	0	2	5	15	10	5	75	-
5	0	1	10000	10000	0		0	0	2		0	0	2	5	15	10	5	75	-
5	0	1	10000	10000	0		0	0	2		0	0	2	5	15	10	5	75	-
5	0	1	10000	10000	0		0	0	2		0	0	2	5	15	10	5	75	-
5	0	1	10000	10000	0		0	0	2		0	0	2	5	15	10	5	75	-
5	0	1	10000	10000	0		0	0	2		0	0	2	5	15	10	5	75	-
5	0	1	10000	10000	0		0	0	2		0	0	2	5	15	10	5	75	-
5	0	1	10000	10000	0		0	0	2		0	0	2	5	15	10	5	75	-
5	0	1	10000	10000	0		0	0	2		0	0	2	5	15	10	5	75	-
5	0	1	10000	10000	0		0	0	2		0	0	2	5	15	10	5	75	-
5	0	1	10000	10000	0		0	0	2		0	0	2	5	15	10	5	75	-
5	0	1	10000	10000	0		0	0	2		0	0	2	5	15	10	5	75	-
5	0	1	10000	10000	0		0	0	2		0	0	2	5	15	10	5	75	-
5	0	1	10000	10000	0		0	0	2		0	0	2	5	15	10	5	75	-
5	0	1	10000	10000	0		0	0	2		0	0	2	5	15	10	5	75	-
5	0	1	10000	10000	0		0	0	2		0	0	2	5	15	10	5	75	-
5	0	1	10000	10000	0		0	0	2		0	0	2	5	15	10	5	75	-
5	0	1	10000	10000	0		0	0	2		0	0	2	5	15	10	5	75	-
5	0	1	10000	10000	0		0	0	2		0	0	2	5	15	10	5	75	-
5	0	1	10000	10000	0		0	0	2		0	0	2	5	15	10	5	75	-
5	0	1	10000	10000	0		0	0	2		0	0	2	5	15	10	5	75	-
5	0	1	10000	10000	0		0	0	2		0	0	2	5	15	10	5	75	-
5	0	1	10000	10000	0		0	0	2		0	0	2	5	15	10	5	75	-
5	0	1	10000	10000	0		0	0	2		0	0	2	5	15	10	5	75	-
5	0	1	10000	10000	0		0	0	2		0	0	2	5	15	10	5	75	-
5	0	1	10000	10000	0		0	0	2		0	0	2	5	15	10	5	75	-
5	0	1	10000	10000	0		0	0	2		0	0	2	5	15	10	5	75	-
5	0	1	10000	10000	0		0	0	2		0	0	2	5	15	10	5	75	-
5	0	1	10000	10000	0		0	0	2		0	0	2	5	15	10	5	75	-
5	0	1	10000	10000	0		0	0	2		0	0	2	5	15	10	5	75	-
5	0	1	10000	10000	0		0	0	2		0	0	2	5	15	10	5	75	-
5	0	1	10000	10000	0		0	0	2		0	0	2	5	15	10	5	75	-
5	0	1	10000	10000	0		0	0	2		0	0	2	5	15	10	5	75	-
5	0	1	10000	10000	0		0	0	2		0	0	2	5	15	10	5	75	-
5	0	1	10000	10000	0		0	0	2		0	0	2	5	15	10	5	75	-
5	0	1	10000	10000	0		0	0	2		0	0	2	5	15	10	5	75	-
5	0	1	10000	10000	0		0	0	2		0	0	2	5	15	10	5	75	-
5	0	1	10000	10000	0		0	0	2		0	0	2	5	15	10	5	75	-
5	0	1	10000	10000	0		0	0	2		0	0	2	5	15	10	5	75	-
5	0	1	10000	10000	0		0	0	2		0	0	2	5	15	10	5	75	-
5	0	1	10000	10000	0		0	0	2		0	0	2	5	15	10	5	75	-
5	0	1	10000	10000	0		0	0	2		0	0	2	5	15	10	5	75	-
5	0	1	10000	10000	0		0	0	2		0	0	2	5	15	10	5	75	-
5	0	1	10000	10000	0		0	0	2		0	0	2	5	15	10	5	75	-
5	0	1	10000	10000	0		0	0	2		0	0	2	5	15	10	5	75	-
5	0	1	10000	10000	0		0	0	2		0	0	2	5	15	10	5	75	-
5	0	1	10000	10000	0		0	0	2		0	0	2	5	15	10	5	75	-
5	0	1	10000	10000	0		0	0	2		0	0	2	5	15	10	5	75	-
5	0	1	10000	10000	0		0	0	2		0	0	2	5	15	10	5	75	-
5	0	1	10000	10000	0		0	0	2		0	0	2	5	15	10	5	75	-
5	0	1	10000	10000	0		0	0	2		0	0	2	5	15	10	5	75	-
5	0	1	10000	10000	0		0	0	2		0	0	2	5	15	10	5	75	-
5	0	1	10000	10000	0		0	0	2		0	0	2	5	15	10	5	75	-
5	0	1	10000	10000	0		0	0	2		0	0	2	5	15	10	5	75	-
5	0	1	10000	10000	0		0	0	2		0	0	2	5	15	10	5	75	-
5	0	1	10000	10000	0		0	0	2		0	0	2	5	15	10	5	75	-
5	0	1	10000	10000	0		0	0	2		0	0	2	5	15	10	5	75	-
5	0	1	10000	10000	0		0	0	2		0	0	2	5	15	10	5	75	-
5	0	1	10000	10000	0		0	0	2		0	0	2	5	15	10	5	75	-
5	0	1	10000	10000	0		0	0	2		0	0	2	5	15	10	5	75	-
5	0	1	10000	10000	0		0	0	2		0	0	2	5	15	10	5	75	-
5	0	1	10000	10000	0		0	0	2		0	0	2	5	15	10	5	75	-
5	0	1	10000	10000	0		0	0	2		0	0	2	5	15	10	5	75	-
5	0	1	10000	10000	0		0	0	2		0	0	2	5	15	10	5	75	-
5	0	1	10000	10000	0		0	0	2		0	0	2	5	15	10	5	75	-
5	0	1	10000	10000	0		0	0	2		0	0	2	5	15	10	5	75	-
5	0	1	10000	10000	0		0	0	2		0	0	2	5	15	10	5	75	-
5	0	1	10000	10000	0		0	0	2		0	0	2	5	15	10	5	75	-
5	0	1	10000	10000	0		0	0	2		0	0	2	5	15	10	5	75	-
5	0	1	10000	10000	0		0	0	2		0	0	2	5	15	10	5	75	-
5	0	1	10000	10000	0		0	0	2		0	0	2	5	15	10	5	75	-
5	0	1	10000	10000	0		0	0	2		0	0	2	5	15	10	5	75	-
5	0	1	10000	10000	0		0	0	2		0	0	2	5	15	10	5	75	-
5	0	1	10000	10000	0		0	0	2		0	0	2	5	15	10	5	75	-
5	0	1	10000	10000	0		0	0	2		0	0	2	5	15	10	5	75	-
5	0	1	10000	10000	0		0	0	2		0	0	2	5	15	10	5	75	-
5	0	1	10000	10000	0		0	0	2		0	0	2	5	15	10	5	75	-
5	0	1	10000	10000	0		0	0	2		0	0	2	5	15	10	5	75	-
5	0	1	10000	10000	0		0	0	2		0	0	2	5	15	10	5	75	-
5	0	1	10000	10000	0		0	0	2		0	0	2	5	15	10	5	75	-
5	0	1	10000	10000	0		0	0	2		0	0	2	5	15	10	5	75	-
5	0	1	10000	10000	0		0	0	2		0	0	2	5	15	10	5	75	-
5	0	1	10000	10000	0		0	0	2		0	0	2	5	15	10	5	75	-
5	0	1	10000	10000	0		0	0	2		0	0	2	5	15	10	5	75	-
5	0	1	10000	10000	0		0	0	2		0	0	2	5	15	10	5	75	-
5	0	1	10000	10000	0		0	0	2		0	0	2	5	15	10	5	75	-
5	0	1	10000	10000	0		0	0	2		0	0	2	5	15	10	5	75	-
5	0	1	10000	10000	0		0	0	2		0	0	2	5	15	10	5	75	-
5	0	1	10000	10000	0		0	0	2		0	0	2	5	15	10	5	75	-
5	0	1	10000	10000	0		0	0	2		0	0	2	5	15	10	5	75	-
5	0	1	10000	10000	0		0	0	2		0	0	2	5	15	10	5	75	-
5	0	1	10000	10000	0		0	0	2		0	0	2	5	15	10	5	75	-
5	0	1	10000	10000	0		0	0	2		0	0	2	5	15	10	5	75	-
5	0	1	10000	10000	0		0	0	2		0	0	2	5	15	10	5	75	-
5	0	1	10000	10000	0		0	0	2		0	0	2	5	15	10	5	75	-
5	0	1	10000	10000	0		0	0	2		0	0	2	5	15	10	5	75	-
5	0	1	10000	10000	0		0	0	2		0	0	2	5	15	10	5	75	-
5	0	1	10000	10000	0		0	0	2		0	0	2	5	15	10	5	75	-
5	0	1	10000	10000	0		0	0	2		0	0	2	5	15	10	5	75	-
5	0	1	10000	10000	0		0	0	2		0	0	2	5	15	10	5	75	-
5	0	1	10000	10000	0		0	0	2		0	0	2	5	15	10	5	75	-
5	0	1	10000	10000	0		0	0	2		0	0	2	5	15	10	5	75	-
5	0	1	10000	10000	0		0	0	2		0	0	2	5	15	10	5	75	-
5	0	1	10000	10000	0		0	0	2		0	0	2	5	15	10	5	75	-
5	0	1	10000	10000	0		0	0	2		0	0	2	5	15	10	5	75	-
5	0	1	10000	10000	0		0	0	2		0	0	2	5	15	10	5	75	-
5	0	1	10000	10000	0		0	0	2		0	0	2	5	15	10	5	75	-
5	0	1	10000	10000	0		0	0	2		0	0	2	5	15	10	5	75	-
5	0	1	10000	10000	0		0	0	2		0	0	2	5	15	10	5	75	-
5	0	1	10000	10000	0		0	0	2		0	0	2	5	15	10	5	75	-
5	0	1	10000	10000	0		0	0	2		0	0	2	5	15	10	5	75	-
5	0	1	10000	10000	0		0	0	2		0	0	2	5	15	10	5	75	-
5	0	1	10000	10000	0		0	0	2		0	0	2	5	15	10	5	75	-
5	0	1	10000	10000	0		0	0	2		0	0	2	5	15	10	5	75	-
5	0	1	10000	10000	0		0	0	2		0	0	2	5	15	10	5	75	-
5	0	1	10000	10000	0		0	0	2		0	0	2	5	15	10	5	75	-
5	0	1	10000	10000	0		0	0	2		0	0	2	5	15	10	5	75	-
5	0	1	10000	10000	0		0	0	2		0	0	2	5	15	10	5	75	-
5	0	1	10000	10000	0		0	0	2		0	0	2	5	15	10	5	75	-
5	0	1	10000	10000	0		0	0	2		0	0	2	5	15	10	5	75	-
5	0	1	10000	10000	0		0	0	2		0	0	2	5	15	10	5	75	-
5	0	1	10000	10000	0		0	0	2		0	0	2	5	15	10	5	75	-
5	0	1	10000	10000	0		0	0	2		0	0	2	5	15	10	5	75	-
5	0	1	10000	10000	0		0	0	2		0	0	2	5	15	10	5	75	-
5	0	1	10000	10000	0		0	0	2		0	0	2	5	15	10	5	75	-
5	0	1	10000	10000	0		0	0	2		0	0	2	5	15	10	5	75	-
5	0	1	10000	10000	0		0	0	2		0	0	2	5	15	10	5	75	-
5	0	1	10000	10000	0		0	0	2		0	0	2	5	15	10	5	75	-
5	0	1	10000	10000	0		0	0	2		0	0	2	5	15	10	5	75	-
5	0	1	10000	10000	0		0	0	2		0	0	2	5	15	10	5	75	-
5	0	1	10000	10000	0		0	0	2		0	0	2	5	15	10	5	75	-
5	0	1	10000	10000	0		0	0	2		0	0	2	5	15	10	5	75	-
5	0	1	10000	10000	0		0	0	2		0	0	2	5	15	10	5	75	-
5	0	1	10000	10000	0		0	0	2		0	0	2	5	15	10	5	75	-
5	0	1	10000	10000	0		0	0	2		0	0	2	5	15	10	5	75	-
5	0	1	10000	10000	0		0	0	2		0	0	2	5	15	10	5	75	-
5	0	1	10000	10000	0		0	0	2		0	0	2	5	15	10	5	75	-
5	0	1	10000	10000	0		0	0	2		0	0	2	5	15	10	5	75	-
5	0	1	10000	10000	0		0	0	2		0	0	2	5	15	10	5	75	-
5	0	1	10000	10000	0		0	0	2		0	0	2	5	15	10	5	75	-
5	0	1	10000	10000	0		0	0	2		0	0	2	5	15	10	5	75	-
5	0	1	10000	10000	0		0	0	2		0	0	2	5	15	10	5	75	-
5	0	1	10000	10000	0		0	0	2		0	0	2	5	15	10	5	75	-
5	0	1	10000	10000	0		0	0	2		0	0	2	5	15	10	5	75	-
5	0	1	10000	10000	0		0	0	2		0	0	2	5	15	10	5	75	-
5	0	1	10000	10000	0		0	0	2		0	0	2	5	15	10	5	75	-
5	0	1	10000	10000	0		0	0	2		0	0	2	5	15	10	5	75	-
5	0	1	10000	10000	0		0	0	2		0	0	2	5	15	10	5	75	-
5	0	1	10000	10000	0		0	0	2		0	0	2	5	15	10	5	75	-
5	0	1	10000	10000	0		0	0	2		0	0	2	5	15	10	5	75	-
5	0	1	10000	10000	0		0	0	2		0	0	2	5	15	10	5	75	-
5	0	1	10000	10000	0		0	0	2		0	0	2	5	15	10	5	75	-
5	0	1	10000	10000	0		0	0	2		0	0	2	5	15	10	5	75	-
5	0	1	10000	10000	0		0	0	2		0	0	2	5	15	10	5	75	-
5	0	1	10000	10000	0		0	0	2		0	0	2	5	15	10	5	75	-
5	0	1	10000	10000	0		0	0	2		0	0	2	5	15	10	5	75	-
5	0	1	10000	10000	0		0	0	2		0	0	2	5	15	10	5	75	-
5	0	1	10000	10000	0		0	0	2		0	0	2	5	15	10	5	75	-
5	0	1	10000	10000	0		0	0	2		0	0	2	5	15	10	5	75	-
5	0	1	10000	10000	0		0	0	2		0	0	2	5	15	10	5	75	-
5	0	1	10000	10000	0		0	0	2		0	0	2	5	15	10	5	75	-
5	0	1	10000	10000	0		0	0	2		0	0	2	5	15	10	5	75	-
5	0	1	10000	10000	0		0	0	2		0	0	2	5	15	10	5	75	-
5	0	1	10000	10000	0		0	0	2		0	0	2	5	15	10	5	75	-
5	0	1	10000	10000	0		0	0	2		0	0	2	5	15	10	5	75	-
5	0	1	10000	10000	0		0	0	2		0	0	2	5	15	10	5	75	-
5	0	1	10000	10000	0		0	0	2		0	0	2	5	15	10	5	75	-
5	0	1	10000	10000	0		0	0	2		0	0	2	5	15	10	5	75	-
5	0	1	10000	10000	0		0	0	2		0	0	2	5	15	10	5	75	-
5	0	1	10000	10000	0		0	0	2		0	0	2	5	15	10	5	75	-
5	0	1	10000	10000	0		0	0	2		0	0	2	5	15	10	5	75	-
5	0	1	10000	10000	0		0	0	2		0	0	2	5	15	10	5	75	-
5	0	1	10000	10000	0		0	0	2		0	0	2	5	15	10	5	75	-
5	0	1	10000	10000	0		0	0	2		0	0	2	5	15	10	5	75	-
5	0	1	10000	10000	0		0	0	2		0	0	2	5	15	10	5	75	-
5	0	1	10000	10000	0		0	0	2		0	0	2	5	15	10	5	75	-
5	0	1	10000	10000	0		0	0	2		0	0	2	5	15	10	5	75	-
5	0	1	10000	10000	0		0	0	2		0	0	2	5	15	10	5	75	-
5	0	1	10000	10000	0		0	0	2		0	0	2	5	15	10	5	75	-
5	0	1	10000	10000	0		0	0	2		0	0	2	5	15	10	5	75	-
5	0	1	10000	10000	0		0	0	2		0	0	2	5	15	10	5	75	-
5	0	1	10000	10000	0		0	0	2		0	0	2	5	15	10	5	75	-
5	0	1	10000	10000	0		0	0	2		0	0	2	5	15	10	5	75	-
5	0	1	10000	10000	0		0	0	2		0	0	2	5	15	10	5	75	-
5	0	1	10000	10000	0		0	0	2		0	0	2	5	15	10	5	75	-
5	0	1	10000	10000	0		0	0	2		0	0	2	5	15	10	5	75	-
5	0	1	10000	10000	0		0	0	2		0	0	2	5	15	10	5	75	-
5	0	1	10000	10000	0		0	0	2		0	0	2	5	15	10	5	75	-
5	0	1	10000	10000	0		0	0	2		0	0	2	5	15	10	5	75	-
5	0	1	10000	10000	0		0	0	2		0	0	2	5	15	10	5	75	-
5	0	1	10000	10000	0		0	0	2		0	0	2	5	15	10	5	75	-
5	0	1	10000	10000	0		0	0	2		0	0	2	5	15	10	5	75	-
5	0	1	10000	10000	0		0	0	2		0	0	2	5	15	10	5	75	-
5	0	1	10000	10000	0		0	0	2		0	0	2	5	15	10	5	75	-
5	0	1	10000	10000	0		0	0	2		0	0	2	5	15	10	5	75	-
5	0	1	10000	10000	0		0	0	2		0	0	2	5	15	10	5	75	-
5	0	1	10000	10000	0		0	0	2		0	0	2	5	15	10	5	75	-
5	0	1	10000	10000	0		0	0	2		0	0	2	5	15	10	5	75	-
5	0	1	10000	10000	0		0	0	2		0	0	2	5	15	10	5	75	-
5	0	1	10000	10000	0		0	0	2		0	0	2	5	15	10	5	75	-
5	0	1	10000	10000	0		0	0	2		0	0	2	5	15	10	5	75	-
5	0	1	10000	10000	0		0	0	2		0	0	2	5	15	10	5	75	-
5	0	1	10000	10000	0		0	0	2		0	0	2	5	15	10	5	75	-
5	0	1	10000	10000	0		0	0	2		0	0	2	5	15	10	5	75	-
5	0	1	10000	10000	0		0	0	2		0	0	2	5	15	10	5	75	-
5	0	1	10000	10000	0		0	0	2		0	0	2	5	15	10	5	75	-
5	0	1	10000	10000	0		0	0	2		0	0	2	5	15	10	5	75	-
5	0	1	10000	10000	0		0	0	2		0	0	2	5	15	10	5	75	-
5	0	1	10000	10000	0		0	0	2		0	0	2	5	15	10	5	75	-
5	0	1	10000	10000	0		0	0	2		0	0	2	5	15	10	5	75	-
5	0	1	10000	10000	0		0	0	2		0	0	2	5	15	10	5	75	-
5	0	1	10000	10000	0		0	0	2		0	0	2	5	15	10	5	75	-
5	0	1	10000	10000	0		0	0	2		0	0	2	5	15	10	5	75	-
5	0	1	10000	10000	0		0	0	2		0	0	2	5	15	10	5	75	-
5	0	1	10000	10000	0		0	0	2		0	0	2	5	15	10	5	75	-
5	0	1	10000	10000	0		0	0	2		0	0	2	5	15	10	5	75	-
5	0	1	10000	10000	0		0	0	2		0	0	2	5	15	10	5	75	-
5	0	1	10000	10000	0		0	0	2		0	0	2	5	15	10	5	75	-
5	0	1	10000	10000	0		0	0	2		0	0	2	5	15	10	5	75	-
5	0	1	10000	10000	0		0	0	2		0	0	2	5	15	10	5	75	-
5	0	1	10000	10000	0		0	0	2		0	0	2	5	15	10	5	75	-
5	0	1	10000	10000	0		0	0	2		0	0	2	5	15	10	5	75	-
5	0	1	10000	10000	0		0	0	2		0	0	2	5	15	10	5	75	-
5	0	1	10000	10000	0		0	0	2		0	0	2	5	15	10	5	75	-
5	0	1	10000	10000	0		0	0	2		0	0	2	5	15	10	5	75	-
5	0	1	10000	10000	0		0	0	2		0	0	2	5	15	10	5	75	-
5	0	1	10000	10000	0		0	0	2		0	0	2	5	15	10	5	75	-
5	0	1	10000	10000	0		0	0	2		0	0	2	5	15	10	5	75	-
5	0	1	10000	10000	0		0	0	2		0	0	2	5	15	10	5	75	-
5	0	1	10000	10000	0		0	0	2		0	0	2	5	15	10	5	75	-
5	0	1	10000	10000	0		0	0	2		0	0	2	5	15	10	5	75	-
5	0	1	10000	10000	0		0	0	2		0	0	2	5	15	10	5	75	-
5	0	1	10000	10000	0		0	0	2		0	0	2	5	15	10	5	75	-
5	0	1	10000	10000	0		0	0	2		0	0	2	5	15	10	5	75	-
5	0	1	10000	10000	0		0	0	2		0	0	2	5	15	10	5	75	-
5	0	1	10000	10000	0		0	0	2		0	0	2	5	15	10	5	75	-
5	0	1	10000	10000	0		0	0	2		0	0	2	5	15	10	5	75	-
5	0	1	10000	10000	0		0	0	2		0	0	2	5	15	10	5	75	-
5	0	1	10000	10000	0		0	0	2		0	0	2	5	15	10	5	75	-
5	0	1	10000	10000	0		0	0	2		0	0	2	5	15	10	5	75	-
5	0	1	10000	10000	0		0	0	2		0	0	2	5	15	10	5	75	-
5	0	1	10000	10000	0		0	0	2		0	0	2	5	15	10	5	75	-
5	0	1	10000	10000	0		0	0	2		0	0	2	5	15	10	5	75	-
5	0	1	10000	10000	0		0	0	2		0	0	2	5	15	10	5	75	-
5	0	1	10000	10000	0		0	0	2		0	0	2	5	15	10	5	75	-
5	0	1	10000	10000	0		0	0	2		0	0	2	5	15	10	5	75	-
5	0	1	10000	10000	0		0	0	2		0	0	2	5	15	10	5	75	-
5	0	1	10000	10000	0		0	0	2		0	0	2	5	15	10	5	75	-
5	0	1	10000	10000	0		0	0	2		0	0	2	5	15	10	5	75	-
5	0	1	10000	10000	0		0	0	2		0	0	2	5	15	10	5	75	-
5	0	1	10000	10000	0		0	0	2		0	0	2	5	15	10	5	75	-
5	0	1	10000	10000	0		0	0	2		0	0	2	5	15	10	5	75	-
5	0	1	10000	10000	0		0	0	2		0	0	2	5	15	10	5	75	-
5	0	1	10000	10000	0		0	0	2		0	0	2	5	15	10	5	75	-
5	0	1	10000	10000	0		0	0	2		0	0	2	5	15	10	5	75	-
5	0	1	10000	10000	0		0	0	2		0	0	2	5	15	10	5	75	-
5	0	1	10000	10000	0		0	0	2		0	0	2	5	15	10	5	75	-
5	0	1	10000	10000	0		0	0	2		0	0	2	5	15	10	5	75	-
5	0	1	10000	10000	0		0	0	2		0	0	2	5	15	10	5	75	-
5	0	1	10000	10000	0		0	0	2		0	0	2	5	15	10	5	75	-
5	0	1	10000	10000	0		0	0	2		0	0	2	5	15	10	5	75	-
5	0	1	10000	10000	0		0	0	2		0	0	2	5	15	10	5	75	-
5	0	1	10000	10000	0		0	0	2		0	0	2	5	15	10	5	75	-
5	0	1	10000	10000	0		0	0	2		0	0	2	5	15	10	5	75	-
5	0	1	10000	10000	0		0	0	2		0	0	2	5	15	10	5	75	-
5	0	1	10000	10000	0		0	0	2		0	0	2	5	15	10	5	75	-
5	0	1	10000	10000	0		0	0	2		0	0	2	5	15	10	5	75	-
5	0	1	10000	10000	0		0	0	2		0	0	2	5	15	10	5	75	-
5	0	1	10000	10000	0		0	0	2		0	0	2	5	15	10	5	75	-
5	0	1	10000	10000	0		0	0	2		0	0	2	5	15	10	5	75	-
5	0	1	10000	10000	0		0	0	2		0	0	2	5	15	10	5	75	-
5	0	1	10000	10000	0		0	0	2		0	0	2	5	15	10	5	75	-
5	0	1	10000	10000	0		0	0	2		0	0	2	5	15	10	5	75	-
5	0	1	10000	10000	0		0	0	2		0	0	2	5	15	10	5	75	-
5	0	1	10000	10000	0		0	0	2		0	0	2	5	15	10	5	75	-
5	0	1	10000	10000	0		0	0	2		0	0	2	5	15	10	5	75	-
5	0	1	10000	10000	0		0	0	2		0	0	2	5	15	10	5	75	-
5	0	1	10000	10000	0		0	0	2		0	0	2	5	15	10	5	75	-
5	0	1	10000	10000	0		0	0	2		0	0	2	5	15	10	5	75	-
5	0	1	10000	10000	0		0	0	2		0	0	2	5	15	10	5	75	-
5	0	1	10000	10000	0		0	0	2		0	0	2	5	15	10	5	75	-
5	0	1	10000	10000	0		0	0	2		0	0	2	5	15	10	5	75	-
5	0	1	10000	10000	0		0	0	2		0	0	2	5	15	10	5	75	-
5	0	1	10000	10000	0		0	0	2		0	0	2	5	15	10	5	75	-
5	0	1	10000	10000	0		0	0	2		0	0	2	5	15	10	5	75	-
5	0	1	10000	10000	0		0	0	2		0	0	2	5	15	10	5	75	-
5	0	1	10000	10000	0		0	0	2		0	0	2	5	15	10	5	75	-
5	0	1	10000	10000	0		0	0	2		0	0	2	5	15	10	5	75	-
5	0	1	10000	10000	0		0	0	2		0	0	2	5	15	10	5	75	-
5	0	1	10000	10000	0		0	0	2		0	0	2	5	15	10	5	75	-
5	0	1	10000	10000	0		0	0	2		0	0	2	5	15	10	5	75	-
5	0	1	10000	10000	0		0	0	2		0	0	2	5	15	10	5	75	-
5	0	1	10000	10000	0		0	0	2		0	0	2	5	15	10	5	75	-
5	0	1	10000	10000	0		0	0	2		0	0	2	5	15	10	5	75	-
5	0	1	10000	10000	0		0	0	2		0	0	2	5	15	10	5	75	-
5	0	1	10000	10000	0		0	0	2		0	0	2	5	15	10	5	75	-
5	0	1	10000	10000	0		0	0	2		0	0	2	5	15	10	5	75	-
5	0	1	10000	10000	0		0	0	2		0	0	2	5	15	10	5	75	-
5	0	1	10000	10000	0		0	0	2		0	0	2	5	15	10	5	75	-
5	0	1	10000	10000	0		0	0	2		0	0	2	5	15	10	5	75	-
5	0	1	10000	10000	0		0	0	2		0	0	2	5	15	10	5	75	-
5	0	1	10000	10000	0		0	0	2		0	0	2	5	15	10	5	75	-
5	0	1	10000	10000	0		0	0	2		0	0	2	5	15	10	5	75	-
5	0	1	10000	10000	0		0	0	2		0	0	2	5	15	10	5	75	-
5	0	1	10000	10000	0		0	0	2		0	0	2	5	15	10	5	75	-
5	0	1	10000	10000	0		0	0	2		0	0	2	5	15	10	5	75	-
5	0	1	10000	10000	0		0	0	2		0	0	2	5	15	10	5	75	-
5	0	1	10000	10000	0		0	0	2		0	0	2	5	15	10	5	75	-
5	0	1	10000	10000	0		0	0	2		0	0	2	5	15	10	5	75	-
5	0	1	10000	10000	0		0	0	2		0	0	2	5	15	10	5	75	-
5	0	1	10000	10000	0		0	0	2		0	0	2	5	15	10	5	75	-
5	0	1	10000	10000	0		0	0	2		0	0	2	5	15	10	5	75	-
5	0	1	10000	10000	0		0	0	2		0	0	2	5	15	10	5	75	-
5	0	1	10000	10000	0		0	0	2		0	0	2	5	15	10	5	75	-
5	0	1	10000	10000	0		0	0	2		0	0	2	5	15	10	5	75	-
5	0	1	10000	10000	0		0	0	2		0	0	2	5	15	10	5	75	-
5	0	1	10000	10000	0		0	0	2		0	0	2	5	15	10	5	75	-
5	0	1	10000	10000	0		0	0	2		0	0	2	5	15	10	5	75	-
5	0	1	10000	10000	0		0	0	2		0	0	2	5	15	10	5	75	-
5	0	1	10000	10000	0		0	0	2		0	0	2	5	15	10	5	75	-
5	0	1	10000	10000	0		0	0	2		0	0	2	5	15	10	5	75	-
5	0	1	10000	10000	0		0	0	2		0	0	2	5	15	10	5	75	-
5	0	1	10000	10000	0		0	0	2		0	0	2	5	15	10	5	75	-
5	0	1	10000	10000	0		0	0	2		0	0	2	5	15	10	5	75	-
5	0	1	10000	10000	0		0	0	2		0	0	2	5	15	10	5	75	-
5	0	1	10000	10000	0		0	0	2		0	0	2	5	15	10	5	75	-
5	0	1	10000	10000	0		0	0	2		0	0	2	5	15	10	5	75	-
5	0	1	10000	10000	0		0	0	2		0	0	2	5	15	10	5	75	-
5	0	1	10000	10000	0		0	0	2		0	0	2	5	15	10	5	75	-
5	0	1	10000	10000	0		0	0	2		0	0	2	5	15	10	5	75	-
5	0	1	10000	10000	0		0	0	2		0	0	2	5	15	10	5	75	-
5	0	1	10000	10000	0		0	0	2		0	0	2	5	15	10	5	75	-
5	0	1	10000	10000	0		0	0	2		0	0	2	5	15	10	5	75	-
5	0	1	10000	10000	0		0	0	2		0	0	2	5	15	10	5	75	-
5	0	1	10000	10000	0		0	0	2		0	0	2	5	15	10	5	75	-
5	0	1	10000	10000	0		0	0	2		0	0	2	5	15	10	5	75	-
5	0	1	10000	10000	0		0	0	2		0	0	2	5	15	10	5	75	-
5	0	1	10000	10000	0		0	0	2		0	0	2	5	15	10	5	75	-
5	0	1	10000	10000	0		0	0	2		0	0	2	5	15	10	5	75	-
5	0	1	10000	10000	0		0	0	2		0	0	2	5	15	10	5	75	-
5	0	1	10000	10000	0		0	0	2		0	0	2	5	15	10	5	75	-
5	0	1	10000	10000	0		0	0	2		0	0	2	5	15	10	5	75	-
5	0	1	10000	10000	0		0	0	2		0	0	2	5	15	10	5	75	-
5	0	1	10000	10000	0		0	0	2		0	0	2	5	15	10	5	75	-
5	0	1	10000	10000	0		0	0	2		0	0	2	5	15	10	5	75	-
5	0	1	10000	10000	0		0	0	2		0	0	2	5	15	10	5	75	-
5	0	1	10000	10000	0		0	0	2		0	0	2	5	15	10	5	75	-
5	0	1	10000	10000	0		0	0	2		0	0	2	5	15	10	5	75	-
5	0	1	10000	10000	0		0	0	2		0	0	2	5	15	10	5	75	-
5	0	1	10000	10000	0		0	0	2		0	0	2	5	15	10	5	75	-
5	0	1	10000	10000	0		0	0	2		0	0	2	5	15	10	5	75	-
5	0	1	10000	10000	0		0	0	2		0	0	2	5	15	10	5	75	-
5	0	1	10000	10000	0		0	0	2		0	0	2	5	15	10	5	75	-
5	0	1	10000	10000	0		0	0	2		0	0	2	5	15	10	5	75	-
5	0	1	10000	10000	0		0	0	2		0	0	2	5	15	10	5	75	-
5	0	1	10000	10000	0		0	0	2		0	0	2	5	15	10	5	75	-
5	0	1	10000	10000	0		0	0	2		0	0	2	5	15	10	5	75	-
5	0	1	10000	10000	0		0	0	2		0	0	2	5	15	10	5	75	-
5	0	1	10000	10000	0		0	0	2		0	0	2	5	15	10	5	75	-
5	0	1	10000	10000	0		0	0	2		0	0	2	5	15	10	5	75	-
5	0	1	10000	10000	0		0	0	2		0	0	2	5	15	10	5	75	-
5	0	1	10000	10000	0		0	0	2		0	0	2	5	15	10	5	75	-
5	0	1	10000	10000	0		0	0	2		0	0	2	5	15	10	5	75	-
5	0	1	10000	10000	0		0	0	2		0	0	2	5	15	10	5	75	-
5	0	1	10000	10000	0		0	0	2		0	0	2	5	15	10	5	75	-
5	0	1	10000	10000	0		0	0	2		0	0	2	5	15	10	5	75	-
5	0	1	10000	10000	0		0	0	2		0	0	2	5	15	10	5	75	-
5	0	1	10000	10000	0		0	0	2		0	0	2	5	15	10	5	75	-
5	0	1	10000	10000	0		0	0	2		0	0	2	5	15	10	5	75	-
5	0	1	10000	10000	0		0	0	2		0	0	2	5	15	10	5	75	-
5	0	1	10000	10000	0		0	0	2		0	0	2	5	15	10	5	75	-
5	0	1	10000	10000	0		0	0	2		0	0	2	5	15	10	5	75	-
5	0	1	10000	10000	0		0	0	2		0	0	2	5	15	10	5	75	-
5	0	1	10000	10000	0		0	0	2		0	0	2	5	15	10	5	75	-
5	0	1	10000	10000	0		0	0	2		0	0	2	5	15	10	5	75	-
5	0	1	10000	10000	0		0	0	2		0	0	2	5	15	10	5	75	-
5	0	1	10000	10000	0		0	0	2		0	0	2	5	15	10	5	75	-
5	0	1	10000	10000	0		0	0	2		0	0	2	5	15	10	5	75	-
5	0	1	10000	10000	0		0	0	2		0	0	2	5	15	10	5	75	-
5	0	1	10000	10000	0		0	0	2		0	0	2	5	15	10	5	75	-
5	0	1	10000	10000	0		0	0	2		0	0	2	5	15	10	5	75	-
5	0	1	10000	10000	0		0	0	2		0	0	2	5	15	10	5	75	-
5	0	1	10000	10000	0		0	0	2		0	0	2	5	15	10	5	75	-
5	0	1	10000	10000	0		0	0	2		0	0	2	5	15	10	5	75	-
5	0	1	10000	10000	0		0	0	2		0	0	2	5	15	10	5	75	-
5	0	1	10000	10000	0		0	0	2		0	0	2	5	15	10	5	75	-
5	0	1	10000	10000	0		0	0	2		0	0	2	5	15	10	5	75	-
5	0	1	10000	10000	0		0	0	2		0	0	2	5	15	10	5	75	-
5	0	1	10000	10000	0		0	0	2		0	0	2	5	15	10	5	75	-
5	0	1	10000	10000	0		0	0	2		0	0	2	5	15	10	5	75	-
5	0	1	10000	10000	0		0	0	2		0	0	2	5	15	10	5	75	-
5	0	1	10000	10000	0		0	0	2		0	0	2	5	15	10	5	75	-
5	0	1	10000	10000	0		0	0	2		0	0	2	5	15	10	5	75	-
5	0	1	10000	10000	0		0	0	2		0	0	2	5	15	10	5	75	-
5	0	1	10000	10000	0		0	0	2		0	0	2	5	15	10	5	75	-
5	0	1	10000	10000	0		0	0	2		0	0	2	5	15	10	5	75	-
5	0	1	10000	10000	0		0	0	2		0	0	2	5	15	10	5	75	-
5	0	1	10000	10000	0		0	0	2		0	0	2	5	15	10	5	75	-
5	0	1	10000	10000	0		0	0	2		0	0	2	5	15	10	5	75	-
5	0	1	10000	10000	0		0	0	2		0	0	2	5	15	10	5	75	-
5	0	1	10000	10000	0		0	0	2		0	0	2	5	15	10	5	75	-
5	0	1	10000	10000	0		0	0	2		0	0	2	5	15	10	5	75	-
5	0	1	10000	10000	0		0	0	2		0	0	2	5	15	10	5	75	-
5	0	1	10000	10000	0		0	0	2		0	0	2	5	15	10	5	75	-
5	0	1	10000	10000	0		0	0	2		0	0	2	5	15	10	5	75	-
5	0	1	10000	10000	0		0	0	2		0	0	2	5	15	10	5	75	-
5	0	1	10000	10000	0		0	0	2		0	0	2	5	15	10	5	75	-
5	0	1	10000	10000	0		0	0	2		0	0	2	5	15	10	5	75	-
5	0	1	10000	10000	0		0	0	2		0	0	2	5	15	10	5	75	-
5	0	1	10000	10000	0		0	0	2		0	0	2	5	15	10	5	75	-
5	0	1	10000	10000	0		0	0	2		0	0	2	5	15	10	5	75	-
5	0	1	10000	10000	0		0	0	2		0	0	2	5	15	10	5	75	-
5	0	1	10000	10000	0		0	0	2		0	0	2	5	15	10	5	75	-
5	0	1	10000	10000	0		0	0	2		0	0	2	5	15	10	5	75	-
5	0	1	10000	10000	0		0	0	2		0	0	2	5	15	10	5	75	-
5	0	1	10000	10000	0		0	0	2		0	0	2	5	15	10	5	75	-
5	0	1	10000	10000	0		0	0	2		0	0	2	5	15	10	5	75	-
5	0	1	10000	10000	0		0	0	2		0	0	2	5	15	10	5	75	-
5	0	1	10000	10000	0		0	0	2		0	0	2	5	15	10	5	75	-
5	0	1	10000	10000	0		0	0	2		0	0	2	5	15	10	5	75	-
5	0	1	10000	10000	0		0	0	2		0	0	2	5	15	10	5	75	-
5	0	1	10000	10000	0		0	0	2		0	0	2	5	15	10	5	75	-
5	0	1	10000	10000	0		0	0	2		0	0	2	5	15	10	5	75	-
5	0	1	10000	10000	0		0	0	2		0	0	2	5	15	10	5	75	-
5	0	1	10000	10000	0		0	0	2		0	0	2	5	15	10	5	75	-
5	0	1	10000	10000	0		0	0	2		0	0	2	5	15	10	5	75	-
5	0	1	10000	10000	0		0	0	2		0	0	2	5	15	10	5	75	-
5	0	1	10000	10000	0		0	0	2		0	0	2	5	15	10	5	75	-
5	0	1	10000	10000	0		0	0	2		0	0	2	5	15	10	5	75	-
5	0	1	10000	10000	0		0	0	2		0	0	2	5	15	10	5	75	-
5	0	1	10000	10000	0		0	0	2		0	0	2	5	15	10	5	75	-
5	0	1	10000	10000	0		0	0	2		0	0	2	5	15	10	5	75	-
5	0	1	10000	10000	0		0	0	2		0	0	2	5	15	10	5	75	-
5	0	1	10000	10000	0		0	0	2		0	0	2	5	15	10	5	75	-
5	0	1	10000	10000	0		0	0	2		0	0	2	5	15	10	5	75	-
5	0	1	10000	10000	0		0	0	2		0	0	2	5	15	10	5	75	-
5	0	1	10000	10000	0		0	0	2		0	0	2	5	15	10	5	75	-
5	0	1	10000	10000	0		0	0	2		0	0	2	5	15	10	5	75	-
5	0	1	10000	10000	0		0	0	2		0	0	2	5	15	10	5	75	-
5	0	1	10000	10000	0		0	0	2		0	0	2	5	15	10	5	75	-
5	0	1	10000	10000	0		0	0	2		0	0	2	5	15	10	5	75	-
5	0	1	10000	10000	0		0	0	2		0	0	2	5	15	10	5	75	-
5	0	1	10000	10000	0		0	0	2		0	0	2	5	15	10	5	75	-
5	0	1	10000	10000	0		0	0	2		0	0	2	5	15	10	5	75	-
5	0	1	10000	10000	0		0	0	2		0	0	2	5	15	10	5	75	-
5	0	1	10000	10000	0		0	0	2		0	0	2	5	15	10	5	75	-
5	0	1	10000	10000	0		0	0	2		0	0	2	5	15	10	5	75	-
5	0	1	10000	10000	0		0	0	2		0	0	2	5	15	10	5	75	-
5	0	1	10000	10000	0		0	0	2		0	0	2	5	15	10	5	75	-
5	0	1	10000	10000	0		0	0	2		0	0	2	5	15	10	5	75	-
5	0	1	10000	10000	0		0	0	2		0	0	2	5	15	10	5	75	-
5	0	1	10000	10000	0		0	0	2		0	0	2	5	15	10	5	75	-
5	0	1	10000	10000	0		0	0	2		0	0	2	5	15	10	5	75	-
5	0	1	10000	10000	0		0	0	2		0	0	2	5	15	10	5	75	-
5	0	1	10000	10000	0		0	0	2		0	0	2	5	15	10	5	75	-
5	0	1	10000	10000	0		0	0	2		0	0	2	5	15	10	5	75	-
5	0	1	10000	10000	0		0	0	2		0	0	2	5	15	10	5	75	-
5	0	1	10000	10000	0		0	0	2		0	0	2	5	15	10	5	75	-
5	0	1	10000	10000	0		0	0	2		0	0	2	5	15	10	5	75	-
5	0	1	10000	10000	0		0	0	2		0	0	2	5	15	10	5	75	-
5	0	1	10000	10000	0		0	0	2		0	0	2	5	15	10	5	75	-
5	0	1	10000	10000	0		0	0	2		0	0	2	5	15	10	5	75	-
5	0	1	10000	10000	0		0	0	2		0	0	2	5	15	10	5	75	-
5	0	1	10000	10000	0		0	0	2		0	0	2	5	15	10	5	75	-
5	0	1	10000	10000	0		0	0	2		0	0	2	5	15	10	5	75	-
5	0	1	10000	10000	0		0	0	2		0	0	2	5	15	10	5	75	-
5	0	1	10000	10000	0		0	0	2		0	0	2	5	15	10	5	75	-
5	0	1	10000	10000	0		0	0	2		0	0	2	5	15	10	5	75	-
5	0	1	10000	10000	0		0	0	2		0	0	2	5	15	10	5	75	-
5	0	1	10000	10000	0		0	0	2		0	0	2	5	15	10	5	75	-
5	0	1	10000	10000	0		0	0	2		0	0	2	5	15	10	5	75	-
5	0	1	10000	10000	0		0	0	2		0	0	2	5	15	10	5	75	-
5	0	1	10000	10000	0		0	0	2		0	0	2	5	15	10	5	75	-
5	0	1	10000	10000	0		0	0	2		0	0	2	5	15	10	5	75	-
5	0	1	10000	10000	0		0	0	2		0	0	2	5	15	10	5	75	-
5	0	1	10000	10000	0		0	0	2		0	0	2	5	15	10	5	75	-
5	0	1	10000	10000	0		0	0	2		0	0	2	5	15	10	5	75	-
5	0	1	10000	10000	0		0	0	2		0	0	2	5	15	10	5	75	-
5	0	1	10000	10000	0		0	0	2		0	0	2	5	15	10	5	75	-
5	0	1	10000	10000	0		0	0	2		0	0	2	5	15	10	5	75	-
5	0	1	10000	10000	0		0	0	2		0	0	2	5	15	10	5	75	-
5	0	1	10000	10000	0		0	0	2		0	0	2	5	15	10	5	75	-
5	0	1	10000	10000	0		0	0	2		0	0	2	5	15	10	5	75	-
5	0	1	10000	10000	0		0	0	2		0	0	2	5	15	10	5	75	-
5	0	1	10000	10000	0		0	0	2		0	0	2	5	15	10	5	75	-
5	0	1	10000	10000	0		0	0	2		0	0	2	5	15	10	5	75	-
5	0	1	10000	10000	0		0	0	2		0	0	2	5	15	10	5	75	-
5	0	1	10000	10000	0		0	0	2		0	0	2	5	15	10	5	75	-
5	0	1	10000	10000	0		0	0	2		0	0	2	5	15	10	5	75	-
5	0	1	10000	10000	0		0	0	2		0	0	2	5	15	10	5	75	-
5	0	1	10000	10000	0		0	0	2		0	0	2	5	15	10	5	75	-
5	0	1	10000	10000	0		0	0	2		0	0	2	5	15	10	5	75	-
5	0	1	10000	10000	0		0	0	2		0	0	2	5	15	10	5	75	-
5	0	1	10000	10000	0		0	0	2		0	0	2	5	15	10	5	75	-
5	0	1	10000	10000	0		0	0	2		0	0	2	5	15	10	5	75	-
5	0	1	10000	10000	0		0	0	2		0	0	2	5	15	10	5	75	-
5	0	1	10000	10000	0		0	0	2		0	0	2	5	15	10	5	75	-
5	0	1	10000	10000	0		0	0	2		0	0	2	5	15	10	5	75	-
5	0	1	10000	10000	0		0	0	2		0	0	2	5	15	10	5	75	-
5	0	1	10000	10000	0		0	0	2		0	0	2	5	15	10	5	75	-
5	0	1	10000	10000	0		0	0	2		0	0	2	5	15	10	5	75	-
5	0	1	10000	10000	0		0	0	2		0	0	2	5	15	10	5	75	-
5	0	1	10000	10000	0		0	0	2		0	0	2	5	15	10	5	75	-
5	0	1	10000	10000	0		0	0	2		0	0	2	5	15	10	5	75	-
5	0	1	10000	10000	0		0	0	2		0	0	2	5	15	10	5	75	-
5	0	1	10000	10000	0		0	0	2		0	0	2	5	15	10	5	75	-
5	0	1	10000	10000	0		0	0	2		0	0	2	5	15	10	5	75	-
5	0	1	10000	10000	0		0	0	2		0	0	2	5	15	10	5	75	-
5	0	1	10000	10000	0		0	0	2		0	0	2	5	15	10	5	75	-
5	0	1	10000	10000	0		0	0	2		0	0	2	5	15	10	5	75	-
5	0	1	10000	10000	0		0	0	2		0	0	2	5	15	10	5	75	-
5	0	1	10000	10000	0		0	0	2		0	0	2	5	15	10	5	75	-
5	0	1	10000	10000	0		0	0	2		0	0	2	5	15	10	5	75	-
5	0	1	10000	10000	0		0	0	2		0	0	2	5	15	10	5	75	-
5	0	1	10000	10000	0		0	0	2		0	0	2	5	15	10	5	75	-
5	0	1	10000	10000	0		0	0	2		0	0	2	5	15	10	5	75	-
5	0	1	10000	10000	0		0	0	2		0	0	2	5	15	10	5	75	-
5	0	1	10000	10000	0		0	0	2		0	0	2	5	15	10	5	75	-
5	0	1	10000	10000	0		0	0	2		0	0	2	5	15	10	5	75	-
5	0	1	10000	10000	0		0	0	2		0	0	2	5	15	10	5	75	-
5	0	1	10000	10000	0		0	0	2		0	0	2	5	15	10	5	75	-
5	0	1	10000	10000	0		0	0	2		0	0	2	5	15	10	5	75	-
5	0	1	10000	10000	0		0	0	2		0	0	2	5	15	10	5	75	-
5	0	1	10000	10000	0		0	0	2		0	0	2	5	15	10	5	75	-
5	0	1	10000	10000	0		0	0	2		0	0	2	5	15	10	5	75	-
5	0	1	10000	10000	0		0	0	2		0	0	2	5	15	10	5	75	-
5	0	1	10000	10000	0		0	0	2		0	0	2	5	15	10	5	75	-
5	0	1	10000	10000	0		0	0	2		0	0	2	5	15	10	5	75	-
5	0	1	10000	10000	0		0	0	2		0	0	2	5	15	10	5	75	-
5	0	1	10000	10000	0		0	0	2		0	0	2	5	15	10	5	75	-
5	0	1	10000	10000	0		0	0	2		0	0	2	5	15	10	5	75	-
5	0	1	10000	10000	0		0	0	2		0	0	2	5	15	10	5	75	-
5	0	1	10000	10000	0		0	0	2		0	0	2	5	15	10	5	75	-
5	0	1	10000	10000	0		0	0	2		0	0	2	5	15	10	5	75	-
5	0	1	10000	10000	0		0	0	2		0	0	2	5	15	10	5	75	-
5	0	1	10000	10000	0		0	0	2		0	0	2	5	15	10	5	75	-
5	0	1	10000	10000	0		0	0	2		0	0	2	5	15	10	5	75	-
5	0	1	10000	10000	0		0	0	2		0	0	2	5	15	10	5	75	-
5	0	1	10000	10000	0		0	0	2		0	0	2	5	15	10	5	75	-
5	0	1	10000	10000	0		0	0	2		0	0	2	5	15	10	5	75	-
5	0	1	10000	10000	0		0	0	2		0	0	2	5	15	10	5	75	-
5	0	1	10000	10000	0		0	0	2		0	0	2	5	15	10	5	75	-
5	0	1	10000	10000	0		0	0	2		0	0	2	5	15	10	5	75	-
5	0	1	10000	10000	0		0	0	2		0	0	2	5	15	10	5	75	-
5	0	1	10000	10000	0		0	0	2		0	0	2	5	15	10	5	75	-
5	0	1	10000	10000	0		0	0	2		0	0	2	5	15	10	5	75	-
5	0	1	10000	10000	0		0	0	2		0	0	2	5	15	10	5	75	-
5	0	1	10000	10000	0		0	0	2		0	0	2	5	15	10	5	75	-
5	0	1	10000	10000	0		0	0	2		0	0	2	5	15	10	5	75	-
5	0	1	10000	10000	0		0	0	2		0	0	2	5	15	10	5	75	-
5	0	1	10000	10000	0		0	0	2		0	0	2	5	15	10	5	75	-
5	0	1	10000	10000	0		0	0	2		0	0	2	5	15	10	5	75	-
5	0	1	10000	10000	0		0	0	2		0	0	2	5	15	10	5	75	-
5	0	1	10000	10000	0		0	0	2		0	0	2	5	15	10	5	75	-
5	0	1	10000	10000	0		0	0	2		0	0	2	5	15	10	5	75	-
5	0	1	10000	10000	0		0	0	2		0	0	2	5	15	10	5	75	-
5	0	1	10000	10000	0		0	0	2		0	0	2	5	15	10	5	75	-
5	0	1	10000	10000	0		0	0	2		0	0	2	5	15	10	5	75	-
5	0	1	10000	10000	0		0	0	2		0	0	2	5	15	10	5	75	-
5	0	1	10000	10000	0		0	0	2		0	0	2	5	15	10	5	75	-
5	0	1	10000	10000	0		0	0	2		0	0	2	5	15	10	5	75	-
5	0	1	10000	10000	0		0	0	2		0	0	2	5	15	10	5	75	-
5	0	1	10000	10000	0		0	0	2		0	0	2	5	15	10	5	75	-
5	0	1	10000	10000	0		0	0	2		0	0	2	5	15	10	5	75	-
5	0	1	10000	10000	0		0	0	2		0	0	2	5	15	10	5	75	-
5	0	1	10000	10000	0		0	0	2		0	0	2	5	15	10	5	75	-
5	0	1	10000	10000	0		0	0	2		0	0	2	5	15	10	5	75	-
5	0	1	10000	10000	0		0	0	2		0	0	2	5	15	10	5	75	-
5	0	1	10000	10000	0		0	0	2		0	0	2	5	15	10	5	75	-
5	0	1	10000	10000	0		0	0	2		0	0	2	5	15	10	5	75	-
5	0	1	10000	10000	0		0	0	2		0	0	2	5	15	10	5	75	-
5	0	1	10000	10000	0		0	0	2		0	0	2	5	15	10	5	75	-
5	0	1	10000	10000	0		0	0	2		0	0	2	5	15	10	5	75	-
5	0	1	10000	10000	0		0	0	2		0	0	2	5	15	10	5	75	-
5	0	1	10000	10000	0		0	0	2		0	0	2	5	15	10	5	75	-
5	0	1	10000	10000	0		0	0	2		0	0	2	5	15	10	5	75	-
5	0	1	10000	10000	0		0	0	2		0	0	2	5	15	10	5	75	-
5	0	1	10000	10000	0		0	0	2		0	0	2	5	15	10	5	75	-
5	0	1	10000	10000	0		0	0	2		0	0	2	5	15	10	5	75	-
5	0	1	10000	10000	0		0	0	2		0	0	2	5	15	10	5	75	-
5	0	1	10000	10000	0		0	0	2		0	0	2	5	15	10	5	75	-
5	0	1	10000	10000	0		0	0	2		0	0	2	5	15	10	5	75	-
5	0	1	10000	10000	0		0	0	2		0	0	2	5	15	10	5	75	-
5	0	1	10000	10000	0		0	0	2		0	0	2	5	15	10	5	75	-
5	0	1	10000	10000	0		0	0	2		0	0	2	5	15	10	5	75	-
5	0	1	10000	10000	0		0	0	2		0	0	2	5	15	10	5	75	-
5	0	1	10000	10000	0		0	0	2		0	0	2	5	15	10	5	75	-
5	0	1	10000	10000	0		0	0	2		0	0	2	5	15	10	5	75	-
5	0	1	10000	10000	0		0	0	2		0	0	2	5	15	10	5	75	-
5	0	1	10000	10000	0		0	0	2		0	0	2	5	15	10	5	75	-
5	0	1	10000	10000	0		0	0	2		0	0	2	5	15	10	5	75	-
5	0	1	10000	10000	0		0	0	2		0	0	2	5	15	10	5	75	-
5	0	1	10000	10000	0		0	0	2		0	0	2	5	15	10	5	75	-
5	0	1	10000	10000	0		0	0	2		0	0	2	5	15	10	5	75	-
5	0	1	10000	10000	0		0	0	2		0	0	2	5	15	10	5	75	-
5	0	1	10000	10000	0		0	0	2		0	0	2	5	15	10	5	75	-
5	0	1	10000	10000	0		0	0	2		0	0	2	5	15	10	5	75	-
5	0	1	10000	10000	0		0	0	2		0	0	2	5	15	10	5	75	-
5	0	1	10000	10000	0		0	0	2		0	0	2	5	15	10	5	75	-
5	0	1	10000	10000	0		0	0	2		0	0	2	5	15	10	5	75	-
5	0	1	10000	10000	0		0	0	2		0	0	2	5	15	10	5	75	-
5	0	1	10000	10000	0		0	0	2		0	0	2	5	15	10	5	75	-
5	0	1	10000	10000	0		0	0	2		0	0	2	5	15	10	5	75	-
5	0	1	10000	10000	0		0	0	2		0	0	2	5	15	10	5	75	-
5	0	1	10000	10000	0		0	0	2		0	0	2	5	15	10	5	75	-
5	0	1	10000	10000	0		0	0	2		0	0	2	5	15	10	5	75	-
5	0	1	10000	10000	0		0	0	2		0	0	2	5	15	10	5	75	-
5	0	1	10000	10000	0		0	0	2		0	0	2	5	15	10	5	75	-
5	0	1	10000	10000	0		0	0	2		0	0	2	5	15	10	5	75	-
5	0	1	10000	10000	0		0	0	2		0	0	2	5	15	10	5	75	-
5	0	1	10000	10000	0		0	0	2		0	0	2	5	15	10	5	75	-
5	0	1	10000	10000	0		0	0	2		0	0	2	5	15	10	5	75	-
5	0	1	10000	10000	0		0	0	2		0	0	2	5	15	10	5	75	-
5	0	1	10000	10000	0		0	0	2		0	0	2	5	15	10	5	75	-
5	0	1	10000	10000	0		0	0	2		0	0	2	5	15	10	5	75	-
5	0	1	10000	10000	0		0	0	2		0	0	2	5	15	10	5	75	-
5	0	1	10000	10000	0		0	0	2		0	0	2	5	15	10	5	75	-
5	0	1	10000	10000	0		0	0	2		0	0	2	5	15	10	5	75	-
5	0	1	10000	10000	0		0	0	2		0	0	2	5	15	10	5	75	-
5	0	1	10000	10000	0		0	0	2		0	0	2	5	15	10	5	75	-
5	0	1	10000	10000	0		0	0	2		0	0	2	5	15	10	5	75	-
5	0	1	10000	10000	0		0	0	2		0	0	2	5	15	10	5	75	-
5	0	1	10000	10000	0		0	0	2		0	0	2	5	15	10	5	75	-
5	0	1	10000	10000	0		0	0	2		0	0	2	5	15	10	5	75	-
5	0	1	10000	10000	0		0	0	2		0	0	2	5	15	10	5	75	-
5	0	1	10000	10000	0		0	0	2		0	0	2	5	15	10	5	75	-
5	0	1	10000	10000	0		0	0	2		0	0	2	5	15	10	5	75	-
5	0	1	10000	10000	0		0	0	2		0	0	2	5	15	10	5	75	-
5	0	1	10000	10000	0		0	0	2		0	0	2	5	15	10	5	75	-
5	0	1	10000	10000	0		0	0	2		0	0	2	5	15	10	5	75	-
5	0	1	10000	10000	0		0	0	2		0	0	2	5	15	10	5	75	-
5	0	1	10000	10000	0		0	0	2		0	0	2	5	15	10	5	75	-
5	0	1	10000	10000	0		0	0	2		0	0	2	5	15	10	5	75	-
5	0	1	10000	10000	0		0	0	2		0	0	2	5	15	10	5	75	-
5	0	1	10000	10000	0		0	0	2		0	0	2	5	15	10	5	75	-
5	0	1	10000	10000	0		0	0	2		0	0	2	5	15	10	5	75	-
5	0	1	10000	10000	0		0	0	2		0	0	2	5	15	10	5	75	-
5	0	1	10000	10000	0		0	0	2		0	0	2	5	15	10	5	75	-
5	0	1	10000	10000	0		0	0	2		0	0	2	5	15	10	5	75	-
5	0	1	10000	10000	0		0	0	2		0	0	2	5	15	10	5	75	-
5	0	1	10000	10000	0		0	0	2		0	0	2	5	15	10	5	75	-
5	0	1	10000	10000	0		0	0	2		0	0	2	5	15	10	5	75	-
5	0	1	10000	10000	0		0	0	2		0	0	2	5	15	10	5	75	-
5	0	1	10000	10000	0		0	0	2		0	0	2	5	15	10	5	75	-
5	0	1	10000	10000	0		0	0	2		0	0	2	5	15	10	5	75	-
5	0	1	10000	10000	0		0	0	2		0	0	2	5	15	10	5	75	-
5	0	1	10000	10000	0		0	0	2		0	0	2	5	15	10	5	75	-
5	0	1	10000	10000	0		0	0	2		0	0	2	5	15	10	5	75	-
5	0	1	10000	10000	0		0	0	2		0	0	2	5	15	10	5	75	-
5	0	1	10000	10000	0		0	0	2		0	0	2	5	15	10	5	75	-
5	0	1	10000	10000	0		0	0	2		0	0	2	5	15	10	5	75	-
5	0	1	10000	10000	0		0	0	2		0	0	2	5	15	10	5	75	-
5	0	1	10000	10000	0		0	0	2		0	0	2	5	15	10	5	75	-
5	0	1	10000	10000	0		0	0	2		0	0	2	5	15	10	5	75	-
5	0	1	10000	10000	0		0	0	2		0	0	2	5	15	10	5	75	-
5	0	1	10000	10000	0		0	0	2		0	0	2	5	15	10	5	75	-
5	0	1	10000	10000	0		0	0	2		0	0	2	5	15	10	5	75	-
5	0	1	10000	10000	0		0	0	2		0	0	2	5	15	10	5	75	-
5	0	1	10000	10000	0		0	0	2		0	0	2	5	15	10	5	75	-
5	0	1	10000	10000	0		0	0	2		0	0	2	5	15	10	5	75	-
5	0	1	10000	10000	0		0	0	2		0	0	2	5	15	10	5	75	-
5	0	1	10000	10000	0		0	0	2		0	0	2	5	15	10	5	75	-
5	0	1	10000	10000	0		0	0	2		0	0	2	5	15	10	5	75	-
5	0	1	10000	10000	0		0	0	2		0	0	2	5	15	10	5	75	-
5	0	1	10000	10000	0		0	0	2		0	0	2	5	15	10	5	75	-
5	0	1	10000	10000	0		0	0	2		0	0	2	5	15	10	5	75	-
5	0	1	10000	10000	0		0	0	2		0	0	2	5	15	10	5	75	-
5	0	1	10000	10000	0		0	0	2		0	0	2	5	15	10	5	75	-
5	0	1	10000	10000	0		0	0	2		0	0	2	5	15	10	5	75	-
5	0	1	10000	10000	0		0	0	2		0	0	2	5	15	10	5	75	-
5	0	1	10000	10000	0		0	0	2		0	0	2	5	15	10	5	75	-
5	0	1	10000	10000	0		0	0	2		0	0	2	5	15	10	5	75	-
5	0	1	10000	10000	0		0	0	2		0	0	2	5	15	10	5	75	-
5	0	1	10000	10000	0		0	0	2		0	0	2	5	15	10	5	75	-
5	0	1	10000	10000	0		0	0	2		0	0	2	5	15	10	5	75	-
5	0	1	10000	10000	0		0	0	2		0	0	2	5	15	10	5	75	-
5	0	1	10000	10000	0		0	0	2		0	0	2	5	15	10	5	75	-
5	0	1	10000	10000	0		0	0	2		0	0	2	5	15	10	5	75	-
5	0	1	10000	10000	0		0	0	2		0	0	2	5	15	10	5	75	-
5	0	1	10000	10000	0		0	0	2		0	0	2	5	15	10	5	75	-
5	0	1	10000	10000	0		0	0	2		0	0	2	5	15	10	5	75	-
5	0	1	10000	10000	0		0	0	2		0	0	2	5	15	10	5	75	-
5	0	1	10000	10000	0		0	0	2		0	0	2	5	15	10	5	75	-
5	0	1	10000	10000	0		0	0	2		0	0	2	5	15	10	5	75	-
5	0	1	10000	10000	0		0	0	2		0	0	2	5	15	10	5	75	-
5	0	1	10000	10000	0		0	0	2		0	0	2	5	15	10	5	75	-
5	0	1	10000	10000	0		0	0	2		0	0	2	5	15	10	5	75	-
5	0	1	10000	10000	0		0	0	2		0	0	2	5	15	10	5	75	-
5	0	1	10000	10000	0		0	0	2		0	0	2	5	15	10	5	75	-
5	0	1	10000	10000	0		0	0	2		0	0	2	5	15	10	5	75	-
5	0	1	10000	10000	0		0	0	2		0	0	2	5	15	10	5	75	-
5	0	1	10000	10000	0		0	0	2		0	0	2	5	15	10	5	75	-
5	0	1	10000	10000	0		0	0	2		0	0	2	5	15	10	5	75	-
5	0	1	10000	10000	0		0	0	2		0	0	2	5	15	10	5	75	-
5	0	1	10000	10000	0		0	0	2		0	0	2	5	15	10	5	75	-
5	0	1	10000	10000	0		0	0	2		0	0	2	5	15	10	5	75	-
5	0	1	10000	10000	0		0	0	2		0	0	2	5	15	10	5	75	-
5	0	1	10000	10000	0		0	0	2		0	0	2	5	15	10	5	75	-
5	0	1	10000	10000	0		0	0	2		0	0	2	5	15	10	5	75	-
5	0	1	10000	10000	0		0	0	2		0	0	2	5	15	10	5	75	-
5	0	1	10000	10000	0		0	0	2		0	0	2	5	15	10	5	75	-
5	0	1	10000	10000	0		0	0	2		0	0	2	5	15	10	5	75	-
5	0	1	10000	10000	0		0	0	2		0	0	2	5	15	10	5	75	-
5	0	1	10000	10000	0		0	0	2		0	0	2	5	15	10	5	75	-
5	0	1	10000	10000	0		0	0	2		0	0	2	5	15	10	5	75	-
5	0	1	10000	10000	0		0	0	2		0	0	2	5	15	10	5	75	-
5	0	1	10000	10000	0		0	0	2		0	0	2	5	15	10	5	75	-
5	0	1	10000	10000	0		0	0	2		0	0	2	5	15	10	5	75	-
5	0	1	10000	10000	0		0	0	2		0	0	2	5	15	10	5	75	-
5	0	1	10000	10000	0		0	0	2		0	0	2	5	15	10	5	75	-
5	0	1	10000	10000	0		0	0	2		0	0	2	5	15	10	5	75	-
5	0	1	10000	10000	0		0	0	2		0	0	2	5	15	10	5	75	-
5	0	1	10000	10000	0		0	0	2		0	0	2	5	15	10	5	75	-
5	0	1	10000	10000	0		0	0	2		0	0	2	5	15	10	5	75	-
5	0	1	10000	10000	0		0	0	2		0	0	2	5	15	10	5	75	-
5	0	1	10000	10000	0		0	0	2		0	0	2	5	15	10	5	75	-
5	0	1	10000	10000	0		0	0	2		0	0	2	5	15	10	5	75	-
5	0	1	10000	10000	0		0	0	2		0	0	2	5	15	10	5	75	-
5	0	1	10000	10000	0		0	0	2		0	0	2	5	15	10	5	75	-
5	0	1	10000	10000	0		0	0	2		0	0	2	5	15	10	5	75	-
5	0	1	10000	10000	0		0	0	2		0	0	2	5	15	10	5	75	-
5	0	1	10000	10000	0		0	0	2		0	0	2	5	15	10	5	75	-
5	0	1	10000	10000	0		0	0	2		0	0	2	5	15	10	5	75	-
5	0	1	10000	10000	0		0	0	2		0	0	2	5	15	10	5	75	-
5	0	1	10000	10000	0		0	0	2		0	0	2	5	15	10	5	75	-
5	0	1	10000	10000	0		0	0	2		0	0	2	5	15	10	5	75	-
5	0	1	10000	10000	0		0	0	2		0	0	2	5	15	10	5	75	-
5	0	1	10000	10000	0		0	0	2		0	0	2	5	15	10	5	75	-
5	0	1	10000	10000	0		0	0	2		0	0	2	5	15	10	5	75	-
5	0	1	10000	10000	0		0	0	2		0	0	2	5	15	10	5	75	-
5	0	1	10000	10000	0		0	0	2		0	0	2	5	15	10	5	75	-
5	0	1	10000	10000	0		0	0	2		0	0	2	5	15	10	5	75	-
5	0	1	10000	10000	0		0	0	2		0	0	2	5	15	10	5	75	-
5	0	1	10000	10000	0		0	0	2		0	0	2	5	15	10	5	75	-
5	0	1	10000	10000	0		0	0	2		0	0	2	5	15	10	5	75	-
5	0	1	10000	10000	0		0	0	2		0	0	2	5	15	10	5	75	-
5	0	1	10000	10000	0		0	0	2		0	0	2	5	15	10	5	75	-
5	0	1	10000	10000	0		0	0	2		0	0	2	5	15	10	5	75	-
5	0	1	10000	10000	0		0	0	2		0	0	2	5	15	10	5	75	-
5	0	1	10000	10000	0		0	0	2		0	0	2	5	15	10	5	75	-
5	0	1	10000	10000	0		0	0	2		0	0	2	5	15	10	5	75	-
5	0	1	10000	10000	0		0	0	2		0	0	2	5	15	10	5	75	-
5	0	1	10000	10000	0		0	0	2		0	0	2	5	15	10	5	75	-
5	0	1	10000	10000	0		0	0	2		0	0	2	5	15	10	5	75	-
5	0	1	10000	10000	0		0	0	2		0	0	2	5	15	10	5	75	-
5	0	1	10000	10000	0		0	0	2		0	0	2	5	15	10	5	75	-
5	0	1	10000	10000	0		0	0	2		0	0	2	5	15	10	5	75	-
5	0	1	10000	10000	0		0	0	2		0	0	2	5	15	10	5	75	-
5	0	1	10000	10000	0		0	0	2		0	0	2	5	15	10	5	75	-
5	0	1	10000	10000	0		0	0	2		0	0	2	5	15	10	5	75	-
5	0	1	10000	10000	0		0	0	2		0	0	2	5	15	10	5	75	-
5	0	1	10000	10000	0		0	0	2		0	0	2	5	15	10	5	75	-
5	0	1	10000	10000	0		0	0	2		0	0	2	5	15	10	5	75	-
5	0	1	10000	10000	0		0	0	2		0	0	2	5	15	10	5	75	-
5	0	1	10000	10000	0		0	0	2		0	0	2	5	15	10	5	75	-
5	0	1	10000	10000	0		0	0	2		0	0	2	5	15	10	5	75	-
5	0	1	10000	10000	0		0	0	2		0	0	2	5	15	10	5	75	-
5	0	1	10000	10000	0		0	0	2		0	0	2	5	15	10	5	75	-
5	0	1	10000	10000	0		0	0	2		0	0	2	5	15	10	5	75	-
5	0	1	10000	10000	0		0	0	2		0	0	2	5	15	10	5	75	-
5	0	1	10000	10000	0		0	0	2		0	0	2	5	15	10	5	75	-
5	0	1	10000	10000	0		0	0	2		0	0	2	5	15	10	5	75	-
5	0	1	10000	10000	0		0	0	2		0	0	2	5	15	10	5	75	-
5	0	1	10000	10000	0		0	0	2		0	0	2	5	15	10	5	75	-
5	0	1	10000	10000	0		0	0	2		0	0	2	5	15	10	5	75	-
5	0	1	10000	10000	0		0	0	2		0	0	2	5	15	10	5	75	-
5	0	1	10000	10000	0		0	0	2		0	0	2	5	15	10	5	75	-
5	0	1	10000	10000	0		0	0	2		0	0	2	5	15	10	5	75	-
5	0	1	10000	10000	0		0	0	2		0	0	2	5	15	10	5	75	-
5	0	1	10000	10000	0		0	0	2		0	0	2	5	15	10	5	75	-
5	0	1	10000	10000	0		0	0	2		0	0	2	5	15	10	5	75	-
5	0	1	10000	10000	0		0	0	2		0	0	2	5	15	10	5	75	-
5	0	1	10000	10000	0		0	0	2		0	0	2	5	15	10	5	75	-
5	0	1	10000	10000	0		0	0	2		0	0	2	5	15	10	5	75	-
5	0	1	10000	10000	0		0	0	2		0	0	2	5	15	10	5	75	-
5	0	1	10000	10000	0		0	0	2		0	0	2	5	15	10	5	75	-
5	0	1	10000	10000	0		0	0	2		0	0	2	5	15	10	5	75	-
5	0	1	10000	10000	0		0	0	2		0	0	2	5	15	10	5	75	-
5	0	1	10000	10000	0		0	0	2		0	0	2	5	15	10	5	75	-
5	0	1	10000	10000	0		0	0	2		0	0	2	5	15	10	5	75	-
5	0	1	10000	10000	0		0	0	2		0	0	2	5	15	10	5	75	-
5	0	1	10000	10000	0		0	0	2		0	0	2	5	15	10	5	75	-
5	0	1	10000	10000	0		0	0	2		0	0	2	5	15	10	5	75	-
5	0	1	10000	10000	0		0	0	2		0	0	2	5	15	10	5	75	-
5	0	1	10000	10000	0		0	0	2		0	0	2	5	15	10	5	75	-
5	0	1	10000	10000	0		0	0	2		0	0	2	5	15	10	5	75	-
5	0	1	10000	10000	0		0	0	2		0	0	2	5	15	10	5	75	-
5	0	1	10000	10000	0		0	0	2		0	0	2	5	15	10	5	75	-
5	0	1	10000	10000	0		0	0	2		0	0	2	5	15	10	5	75	-
5	0	1	10000	10000	0		0	0	2		0	0	2	5	15	10	5	75	-
5	0	1	10000	10000	0		0	0	2		0	0	2	5	15	10	5	75	-
5	0	1	10000	10000	0		0	0	2		0	0	2	5	15	10	5	75	-
5	0	1	10000	10000	0		0	0	2		0	0	2	5	15	10	5	75	-
5	0	1	10000	10000	0		0	0	2		0	0	2	5	15	10	5	75	-
5	0	1	10000	10000	0		0	0	2		0	0	2	5	15	10	5	75	-
5	0	1	10000	10000	0		0	0	2		0	0	2	5	15	10	5	75	-
5	0	1	10000	10000	0		0	0	2		0	0	2	5	15	10	5	75	-
5	0	1	10000	10000	0		0	0	2		0	0	2	5	15	10	5	75	-
5	0	1	10000	10000	0		0	0	2		0	0	2	5	15	10	5	75	-
5	0	1	10000	10000	0		0	0	2		0	0	2	5	15	10	5	75	-
5	0	1	10000	10000	0		0	0	2		0	0	2	5	15	10	5	75	-
5	0	1	10000	10000	0		0	0	2		0	0	2	5	15	10	5	75	-
5	0	1	10000	10000	0		0	0	2		0	0	2	5	15	10	5	75	-
5	0	1	10000	10000	0		0	0	2		0	0	2	5	15	10	5	75	-
5	0	1	10000	10000	0		0	0	2		0	0	2	5	15	10	5	75	-
5	0	1	10000	10000	0		0	0	2		0	0	2	5	15	10	5	75	-
5	0	1	10000	10000	0		0	0	2		0	0	2	5	15	10	5	75	-
5	0	1	10000	10000	0		0	0	2		0	0	2	5	15	10	5	75	-
5	0	1	10000	10000	0		0	0	2		0	0	2	5	15	10	5	75	-
5	0	1	10000	10000	0		0	0	2		0	0	2	5	15	10	5	75	-
5	0	1	10000	10000	0		0	0	2		0	0	2	5	15	10	5	75	-
5	0	1	10000	10000	0		0	0	2		0	0	2	5	15	10	5	75	-
5	0	1	10000	10000	0		0	0	2		0	0	2	5	15	10	5	75	-
5	0	1	10000	10000	0		0	0	2		0	0	2	5	15	10	5	75	-
5	0	1	10000	10000	0		0	0	2		0	0	2	5	15	10	5	75	-
5	0	1	10000	10000	0		0	0	2		0	0	2	5	15	10	5	75	-
5	0	1	10000	10000	0		0	0	2		0	0	2	5	15	10	5	75	-
5	0	1	10000	10000	0		0	0	2		0	0	2	5	15	10	5	75	-
5	0	1	10000	10000	0		0	0	2		0	0	2	5	15	10	5	75	-
5	0	1	10000	10000	0		0	0	2		0	0	2	5	15	10	5	75	-
5	0	1	10000	10000	0		0	0	2		0	0	2	5	15	10	5	75	-
5	0	1	10000	10000	0		0	0	2		0	0	2	5	15	10	5	75	-
5	0	1	10000	10000	0		0	0	2		0	0	2	5	15	10	5	75	-
5	0	1	10000	10000	0		0	0	2		0	0	2	5	15	10	5	75	-
5	0	1	10000	10000	0		0	0	2		0	0	2	5	15	10	5	75	-
5	0	1	10000	10000	0		0	0	2		0	0	2	5	15	10	5	75	-
5	0	1	10000	10000	0		0	0	2		0	0	2	5	15	10	5	75	-
5	0	1	10000	10000	0		0	0	2		0	0	2	5	15	10	5	75	-
5	0	1	10000	10000	0		0	0	2		0	0	2	5	15	10	5	75	-
5	0	1	10000	10000	0		0	0	2		0	0	2	5	15	10	5	75	-
5	0	1	10000	10000	0		0	0	2		0	0	2	5	15	10	5	75	-
5	0	1	10000	10000	0		0	0	2		0	0	2	5	15	10	5	75	-
5	0	1	10000	10000	0		0	0	2		0	0	2	5	15	10	5	75	-
5	0	1	10000	10000	0		0	0	2		0	0	2	5	15	10	5	75	-
5	0	1	10000	10000	0		0	0	2		0	0	2	5	15	10	5	75	-
5	0	1	10000	10000	0		0	0	2		0	0	2	5	15	10	5	75	-
5	0	1	10000	10000	0		0	0	2		0	0	2	5	15	10	5	75	-
5	0	1	10000	10000	0		0	0	2		0	0	2	5	15	10	5	75	-
5	0	1	10000	10000	0		0	0	2		0	0	2	5	15	10	5	75	-
5	0	1	10000	10000	0		0	0	2		0	0	2	5	15	10	5	75	-
5	0	1	10000	10000	0		0	0	2		0	0	2	5	15	10	5	75	-
5	0	1	10000	10000	0		0	0	2		0	0	2	5	15	10	5	75	-
5	0	1	10000	10000	0		0	0	2		0	0	2	5	15	10	5	75	-
5	0	1	10000	10000	0		0	0	2		0	0	2	5	15	10	5	75	-
5	0	1	10000	10000	0		0	0	2		0	0	2	5	15	10	5	75	-
5	0	1	10000	10000	0		0	0	2		0	0	2	5	15	10	5	75	-
5	0	1	10000	10000	0		0	0	2		0	0	2	5	15	10	5	75	-
5	0	1	10000	10000	0		0	0	2		0	0	2	5	15	10	5	75	-
5	0	1	10000	10000	0		0	0	2		0	0	2	5	15	10	5	75	-
5	0	1	10000	10000	0		0	0	2		0	0	2	5	15	10	5	75	-
5	0	1	10000	10000	0		0	0	2		0	0	2	5	15	10	5	75	-
5	0	1	10000	10000	0		0	0	2		0	0	2	5	15	10	5	75	-
5	0	1	10000	10000	0		0	0	2		0	0	2	5	15	10	5	75	-
5	0	1	10000	10000	0		0	0	2		0	0	2	5	15	10	5	75	-
5	0	1	10000	10000	0		0	0	2		0	0	2	5	15	10	5	75	-
5	0	1	10000	10000	0		0	0	2		0	0	2	5	15	10	5	75	-
5	0	1	10000	10000	0		0	0	2		0	0	2	5	15	10	5	75	-
5	0	1	10000	10000	0		0	0	2		0	0	2	5	15	10	5	75	-
5	0	1	10000	10000	0		0	0	2		0	0	2	5	15	10	5	75	-
5	0	1	10000	10000	0		0	0	2		0	0	2	5	15	10	5	75	-
5	0	1	10000	10000	0		0	0	2		0	0	2	5	15	10	5	75	-
5	0	1	10000	10000	0		0	0	2		0	0	2	5	15	10	5	75	-
5	0	1	10000	10000	0		0	0	2		0	0	2	5	15	10	5	75	-
5	0	1	10000	10000	0		0	0	2		0	0	2	5	15	10	5	75	-
5	0	1	10000	10000	0		0	0	2		0	0	2	5	15	10	5	75	-

## Sheet: Contaminant ions
63.9619	SO2	Add ions for the program to output. The mass values below give values for specific elements that can be used to construct ions
22.9898	Na										Isotopes listed for miscellaneous
47.967	SO			Ag	106.905						Ag	106.905
38.9637	K			Al	26.9815						{109}Ag	108.905
23.985	Mg			Au	196.967						Br	78.9183
43.9721	CS			B	11.0093						{81}Br	80.9163
73.0474	SiC3H9			Be	9.01218						Al	26.9815
147.066	Si2C5H15O			Bi	208.98						Au	196.967
207.033	Si3C5H15O3			Br	78.9183						B	11.0093
58.9953	CH3SiO			C	12						Be	9.01218
59.9668	SiO2			Ca	39.9626						Bi	208.98
74.9902	CH3SiO2			Cl	34.9689						Ca	39.9626
118.962	CH3Si2O3			Co	58.9332						Cl	34.9689
34.9689	Cl			Cr	51.9405						Co	58.9332
36.9659	{37}Cl			Cs	132.905						Cr	51.9405
78.958	PO3			Cu	62.9296						Cs	132.905
80.9441	Al3			F	18.9984						Cu	62.9296
80.9737	H2PO3			Fe	55.9349						Fe	55.9349
38.9841	NaO			Ga	68.9256						Ga	68.9256
26.9815	Al			H	1.00783						He	4.0026
				He	4.0026						I	126.904
				I	126.904						In	114.904
				In	114.904						K	38.9637
				K	38.9637						Li	7.016
				Li	7.016						Mg	23.985
				Mg	23.985						Mn	55.938
				Mn	55.938						Na	22.9898
				N	14.0031						Ne	19.9924
				Na	22.9898						Ni	57.9353
				Ne	19.9924						P	30.9738
				Ni	57.9353						Pb	207.977
				O	15.9949						S	31.9721
				P	30.9738						Sc	44.9559
				Pb	207.977						Ti	47.9479
				S	31.9721						U	238.051
				Sc	44.9559						V	50.944
				Si	27.9769						Zi	63.9291
				Ti	47.9479						Zr	89.9047
				U	238.051
				V	50.944
				Zi	63.9291
				Zr	89.9047
